# Supplementary material for: Single-Cell Approaches Define the Murine Leptomeninges: Cortical Brain Interface as a Distinct Cellular Neighborhood Composed of Neural and Non-neural Cell Types
Source: eNeuro. 2025 Aug 22;12(8):ENEURO.0046-25.2025. doi: 10.1523/ENEURO.0046-25.2025 (PMC12376965; doi:10.1523/ENEURO.0046-25.2025)
Supplement: Figure 1-2 — Genes differentially expressed in leptomeningeal and dural mesenchymal cells. Differential gene expression analysis was performed on the merged Pdgfra-positive leptomeningeal and dural clusters shown in Fig. 1E. Differentially expressed genes were defined as those expressed in >10% of cells in either group with a Bonferroni adjusted p-value < 0.05 (Adj. p-value) and ≥ 1.3 average log2 fold change (Avg log2FC). *Denotes genes included in the dural cell signature. **Denotes genes included in the leptomeningeal cell signature. Download Figure 1-2, XLS file. [file eneuro-12-ENEURO.0046-25.2025-s003.xls]

## Sheet: Figure 1-2
Figure 1-2. Genes differentially expressed in leptomeningeal and dural mesenchymal cells (MCs). Differential gene expression analysis was performed on the merged Pdgfra-positive leptomeningeal and dural clusters shown in Fig. 1E. Differentially expressed genes were defined as those expressed in >10% of cells in either group with a Bonferroni adjusted p-value < 0.05 (Adj. p-value) and ≥ 1.3 averag…
Leptomeningeal Mesenchymal Cells Differential Gene Expression								Dural Mesenchymal Cells Differential Gene Expression
Gene	p_val	Log2 fold-change of average expression	pct.1	pct.2	p_val_adj	Average Fold Change		Gene	p_val	Log2 fold-change of average expression	pct.1	pct.2	p_val_adj	Average Fold Change
Ptgds*	7.5259e-114	8.0697	0.967	0.072	1.1264e-109	268.672		Igfbp7**	8.50516e-113	4.85127	0.975	0.136	1.27297e-108	28.8654
Atp1a2*	2.20754e-113	8.98407	0.972	0.156	3.30403e-109	506.378		Mgp**	7.1738e-110	5.18319	0.991	0.28	1.0737e-105	36.3326
Slc7a11*	2.34318e-109	7.44446	0.945	0.084	3.50703e-105	174.183		Igfbp5**	4.18365e-108	5.73256	0.931	0.055	6.26168e-104	53.1708
Slc6a13*	3.38424e-109	8.1974	0.925	0.022	5.06518e-105	293.537		Tsc22d3**	2.14699e-105	2.99513	0.938	0.086	3.21339e-101	7.97303
Slc6a20a*	2.09776e-107	11.515	0.909	0.012	3.13972e-103	2926.6		Tmem176b**	2.75533e-105	4.00467	0.938	0.091	4.12391e-101	16.0519
Slc22a6*	3.15056e-102	8.78165	0.884	0.016	4.71545e-98	440.09		Abi3bp**	3.6396e-100	3.74703	0.882	0.039	5.44739e-96	13.4267
Vtn*	3.24006e-98	6.06693	0.945	0.162	4.8494e-94	67.0391		Cygb**	4.6145e-99	6.85301	0.844	0.014	6.90652e-95	115.601
Ranbp3l*	5.11755e-98	12.9878	0.85	0	7.65944e-94	8122.94		Clec11a**	5.27137e-99	6.62909	0.85	0.028	7.88967e-95	98.9816
Gjb6*	8.23727e-98	5.31556	0.925	0.178	1.23287e-93	39.8239		Gpx3**	3.21217e-97	4.35519	0.854	0.025	4.80765e-93	20.4664
Gjb2*	1.20174e-95	5.95488	0.9	0.137	1.79865e-91	62.0296		Gdf10**	4.67526e-97	5.04137	0.847	0.017	6.99746e-93	32.9309
Igfbp2*	1.00035e-94	5.44204	0.934	0.29	1.49722e-90	43.4729		Ccdc80**	9.99912e-96	3.95847	0.854	0.025	1.49657e-91	15.5459
Slc1a3*	2.2459e-91	6.10048	0.898	0.227	3.36144e-87	68.6163		1500015O10Rik**	4.29951e-95	7.41006	0.863	0.086	6.43508e-91	170.079
Ptn*	4.13667e-90	5.39096	0.97	0.788	6.19135e-86	41.9605		Slc6a6**	3.42873e-91	6.11074	0.816	0.028	5.13179e-87	69.1062
Bmp6*	1.83951e-86	5.78544	0.848	0.128	2.75319e-82	55.1557		Cdh11**	5.73177e-90	3.46359	0.925	0.211	8.57874e-86	11.0317
Slc13a3*	6.37976e-84	10.4576	0.77	0.009	9.54859e-80	1406.17		Shisa3**	1.68367e-88	2.67728	0.791	0.014	2.51995e-84	6.39648
Apoe*	1.37113e-82	3.72725	0.983	0.966	2.05218e-78	13.2438		Tmem176a**	1.36578e-85	4.90963	0.81	0.055	2.04416e-81	30.0571
Nnat*	1.53968e-82	8.30623	0.781	0.034	2.30444e-78	316.536		S100b**	1.75066e-85	3.74239	0.813	0.066	2.62021e-81	13.3836
Slc13a4*	2.3111e-82	5.01056	0.85	0.159	3.45903e-78	32.2351		Emb**	2.58771e-84	6.30084	0.754	0.014	3.87302e-80	78.8393
Sparcl1*	2.21346e-81	3.87447	0.889	0.199	3.31288e-77	14.6667		Mfap4**	3.03987e-82	4.34286	0.888	0.258	4.54977e-78	20.2923
Wnt4*	8.21976e-80	8.16878	0.756	0.025	1.23025e-75	287.771		Col8a1**	1.55176e-81	5.44703	0.76	0.028	2.32252e-77	43.6233
Coch*	1.34408e-77	7.01785	0.767	0.047	2.01168e-73	129.593		Sulf2**	2.49077e-81	4.65517	0.788	0.05	3.72794e-77	25.1969
Alcam*	3.45992e-76	5.57194	0.861	0.327	5.17846e-72	47.5688		Map1b**	2.72349e-81	3.06806	0.907	0.23	4.07625e-77	8.38642
Isyna1*	7.10182e-73	4.77875	0.85	0.377	1.06293e-68	27.4503		Cpxm1**	7.06797e-81	4.55869	0.91	0.313	1.05786e-76	23.5669
Gatm*	7.14644e-73	9.63324	0.701	0.012	1.06961e-68	794.135		Tspan11**	2.53136e-79	3.58147	0.72	0.008	3.78869e-75	11.971
Slc38a3*	3.2426e-69	9.69964	0.67	0.006	4.8532e-65	831.54		Oat**	6.39411e-79	2.96692	0.969	0.493	9.57007e-75	7.81867
Notum*	4.2599e-68	7.53807	0.684	0.031	6.37579e-64	185.859		Tenm3**	1.02416e-78	5.0898	0.735	0.022	1.53286e-74	34.0552
Aox3*	3.09334e-67	4.4739	0.745	0.081	4.6298e-63	22.2217		Ccnd2**	3.33749e-78	3.84268	0.813	0.08	4.99521e-74	14.347
Tcf4*	1.19868e-66	2.74066	0.925	0.869	1.79407e-62	6.68375		Id2**	5.13099e-78	3.4031	0.9	0.288	7.67956e-74	10.5787
Pcca*	3.78453e-66	4.60706	0.812	0.336	5.66431e-62	24.3704		Igf1**	4.40562e-77	3.35533	0.869	0.208	6.59389e-73	10.2342
Bmp7*	1.52614e-65	6.11756	0.679	0.037	2.28417e-61	69.4334		Cpxm2**	1.30617e-76	3.12776	0.798	0.069	1.95495e-72	8.74077
Gpr182*	1.90912e-65	7.27884	0.659	0.019	2.85738e-61	155.292		Gas6**	1.17755e-75	3.63436	0.907	0.321	1.76244e-71	12.418
Ckb*	1.17674e-64	2.80701	0.909	0.741	1.76122e-60	6.99832		Smpdl3a**	2.2673e-75	3.02779	0.866	0.186	3.39346e-71	8.1556
Slc3a2*	2.01638e-64	3.23347	0.895	0.807	3.01791e-60	9.40529		Cpz**	2.3593e-75	6.91333	0.713	0.036	3.53117e-71	120.537
Mid1ip1*	1.80529e-63	4.10522	0.837	0.43	2.70197e-59	17.2105		Mmp2**	2.6922e-75	3.13237	0.85	0.144	4.02941e-71	8.76876
Wnt5a*	4.62115e-62	4.52445	0.773	0.221	6.91647e-58	23.0142		Smoc2**	3.12649e-75	4.61405	0.819	0.111	4.67942e-71	24.4887
Atp1b3*	7.75376e-61	3.34502	0.856	0.583	1.16051e-56	10.1613		Dap**	1.04357e-74	2.69379	0.872	0.169	1.56191e-70	6.47012
Lamc3*	3.53511e-60	5.37104	0.662	0.05	5.291e-56	41.3852		Tgfb3**	9.80535e-74	5.4466	0.698	0.019	1.46757e-69	43.6103
Cmbl*	5.12932e-60	5.59184	0.701	0.131	7.67706e-56	48.2294		Fstl1**	1.83056e-73	2.42055	0.978	0.543	2.7398e-69	5.35374
Arhgap29*	2.25506e-59	3.30111	0.859	0.617	3.37514e-55	9.85674		H19**	1.98031e-73	6.86115	0.682	0.014	2.96393e-69	116.255
Slc22a8*	9.20964e-59	9.17378	0.598	0.009	1.37841e-54	577.541		S100a16**	2.32659e-73	3.15149	0.866	0.147	3.48221e-69	8.88571
Lama1*	1.69477e-58	7.15179	0.604	0.012	2.53657e-54	142.201		Ptp4a2**	2.82291e-73	1.68606	0.966	0.343	4.22505e-69	3.21776
Zic2*	2.38766e-57	3.65225	0.809	0.43	3.57361e-53	12.573		Atp1a1**	7.77373e-73	3.76421	0.745	0.047	1.16349e-68	13.5875
Atp1b2*	3.18073e-57	3.23739	0.837	0.483	4.7606e-53	9.43089		Htra3**	1.60923e-72	3.9104	0.701	0.022	2.40854e-68	15.0365
Trf*	3.18465e-55	2.62372	0.812	0.293	4.76647e-51	6.16336		Fxyd5**	1.70273e-72	4.05041	0.907	0.438	2.54847e-68	16.569
Vcam1*	4.75219e-55	2.98546	0.801	0.296	7.11261e-51	7.91979		Col14a1**	1.30414e-71	6.15623	0.67	0.011	1.95191e-67	71.3196
Vwa1*	4.89161e-55	3.28348	0.773	0.234	7.32127e-51	9.73703		Ebf1**	1.82147e-71	3.23528	0.891	0.227	2.72619e-67	9.41706
Pltp*	2.12243e-54	2.86592	0.87	0.664	3.17664e-50	7.29002		Il33**	6.24928e-71	7.05444	0.657	0.008	9.3533e-67	132.922
Laptm4a*	3.92522e-54	1.66346	0.961	0.984	5.87487e-50	3.16776		Cst3**	6.99104e-71	2.98444	1	0.961	1.04635e-66	7.91418
Slc30a10*	6.47707e-53	9.26857	0.546	0.003	9.69423e-49	616.764		Kctd12**	1.35486e-70	2.34463	0.832	0.172	2.02782e-66	5.07929
March6*	5.94916e-51	3.89242	0.77	0.386	8.9041e-47	14.8503		Prss23	1.50316e-70	3.00171	0.707	0.047	2.24978e-66	8.00948
Adra2a	2.29185e-50	5.55283	0.576	0.044	3.43021e-46	46.9429		Rpl39	2.11841e-70	1.79341	0.997	0.864	3.17063e-66	3.46634
Col9a2	2.64916e-49	4.9766	0.59	0.062	3.965e-45	31.4852		Adamts2	3.03208e-70	2.60483	0.9	0.302	4.53811e-66	6.08319
Timp3	1.65784e-48	2.20371	0.914	0.769	2.48129e-44	4.60661		Alpl	6.95823e-70	7.38155	0.645	0.006	1.04144e-65	166.751
Col13a1	1.40169e-47	4.73135	0.568	0.047	2.09791e-43	26.563		Il11ra1	2.51642e-69	2.56889	0.978	0.706	3.76632e-65	5.93353
Aldh1a1	2.24316e-47	5.15123	0.618	0.121	3.35734e-43	35.5364		Ptprd	6.3609e-69	2.36594	0.804	0.122	9.52035e-65	5.15488
Dcdc2a	4.87138e-47	10.3346	0.493	0	7.29099e-43	1291.32		Lbp	1.15194e-68	3.45551	0.779	0.094	1.72411e-64	10.9701
Zic1	8.76784e-47	2.17318	0.911	0.798	1.31228e-42	4.51016		Mylk	1.76341e-67	3.5533	0.782	0.122	2.63929e-63	11.7395
Plxna2	3.72012e-46	3.29197	0.776	0.361	5.5679e-42	9.79448		Col8a2	2.57187e-67	3.42012	0.757	0.1	3.84932e-63	10.7043
Slc16a12	4.59568e-46	10.2537	0.485	0	6.87836e-42	1220.91		Rnase4	2.93163e-67	2.15241	0.903	0.219	4.38777e-63	4.44571
Edn3	8.35413e-46	3.15131	0.651	0.14	1.25036e-41	8.8846		Timp2	7.77794e-66	2.21389	0.991	0.745	1.16412e-61	4.63925
AY036118	4.48833e-45	1.66449	0.986	0.981	6.71769e-41	3.17002		Gadd45g	1.6292e-65	5.23678	0.667	0.036	2.43842e-61	37.7076
Acsl1	1.01801e-44	4.49384	0.62	0.146	1.52366e-40	22.5309		Rpsa	1.91041e-65	1.54441	0.997	0.895	2.85931e-61	2.91685
Aldh1a2	1.80728e-44	2.02193	0.776	0.29	2.70495e-40	4.06126		Col6a1	1.94743e-65	1.84462	0.96	0.479	2.91472e-61	3.59157
Hlf	2.04376e-44	3.43243	0.729	0.333	3.0589e-40	10.7961		Nfix	2.28011e-65	1.93845	0.975	0.565	3.41264e-61	3.83293
Osr1	3.06476e-44	4.28944	0.629	0.156	4.58702e-40	19.5546		Matn4**	2.7785e-65	7.54834	0.626	0.017	4.15858e-61	187.187
Vamp5	5.90757e-44	3.89504	0.704	0.321	8.84186e-40	14.8773		Rplp0	6.70492e-65	1.64999	0.994	0.873	1.00353e-60	3.13831
Colec12	7.8241e-44	2.27842	0.859	0.667	1.17103e-39	4.85147		Rps2	9.03375e-65	1.60146	0.991	0.85	1.35208e-60	3.03451
Ndnf	2.39675e-43	4.32351	0.704	0.28	3.58722e-39	20.0219		C1ra	1.4443e-64	3.67687	0.757	0.108	2.16169e-60	12.7894
Zkscan2	2.46732e-43	9.5182	0.465	0.003	3.69284e-39	733.268		Col12a1	1.59952e-64	3.09438	0.86	0.28	2.394e-60	8.54084
Bmp2	5.3632e-43	6.26085	0.518	0.047	8.02709e-39	76.6839		Hes1	2.60977e-64	2.75397	0.86	0.186	3.90605e-60	6.7457
Clcn2	6.21794e-43	5.61686	0.537	0.065	9.3064e-39	49.0731		Rps4x	3.52858e-64	1.72208	0.994	0.842	5.28122e-60	3.29912
Cemip	1.65458e-42	3.68901	0.629	0.134	2.47641e-38	12.8974		Rpl41	7.87102e-64	1.43571	0.994	0.928	1.17806e-59	2.70516
Kcnj13	3.29882e-42	6.87771	0.471	0.012	4.93735e-38	117.597		Olfml2b	8.04808e-64	6.08033	0.607	0.008	1.20456e-59	67.6645
Tbx18	2.1075e-41	3.1475	0.704	0.296	3.1543e-37	8.86118		Rps14	9.03056e-64	1.59278	0.994	0.878	1.3516e-59	3.0163
Kl	6.65187e-41	6.93128	0.463	0.016	9.95585e-37	122.046		Rspo3	3.80168e-63	4.08596	0.701	0.078	5.68997e-59	16.9823
Plat	9.75756e-41	2.28835	0.85	0.604	1.46041e-36	4.88499		Cd9	9.84284e-63	3.96517	0.804	0.194	1.47318e-58	15.6184
Ggact	2.06215e-40	4.60181	0.54	0.087	3.08643e-36	24.2819		Rpl23	9.94168e-63	1.54134	0.997	0.861	1.48797e-58	2.91064
Col4a6	3.00661e-40	6.31539	0.468	0.022	4.5e-36	79.6384		Matn2	1.95121e-62	4.79366	0.636	0.025	2.92038e-58	27.7355
Gja1	1.20418e-39	1.83326	0.778	0.333	1.80229e-35	3.56341		Tpt1	2.11398e-62	1.58767	0.994	0.931	3.16399e-58	3.00563
Ifitm1	1.22023e-39	3.52465	0.62	0.171	1.82632e-35	11.5087		Mxra7	2.17689e-62	4.28368	0.67	0.053	3.25816e-58	19.4767
Slc22a4	8.0897e-39	6.08519	0.457	0.025	1.21079e-34	67.8931		Cavin1	2.29026e-62	2.21428	0.944	0.366	3.42784e-58	4.64049
Pdk1	1.15089e-38	4.73439	0.554	0.118	1.72253e-34	26.619		Col1a1	2.43073e-62	2.70023	0.988	0.914	3.63808e-58	6.49906
Slc16a11	2.22969e-38	3.98098	0.504	0.053	3.33717e-34	15.7904		Chrdl1	4.13607e-62	2.53517	0.611	0.014	6.19046e-58	5.79645
Pgrmc1	2.82104e-38	2.12587	0.878	0.947	4.22225e-34	4.36467		Ppic	4.40881e-62	2.04758	0.875	0.208	6.59866e-58	4.13412
Prex2	3.17428e-38	5.91112	0.476	0.047	4.75095e-34	60.1763		Serpinh1	4.44412e-62	1.91812	0.994	0.806	6.65151e-58	3.7793
Clec3b	9.17229e-38	2.99747	0.601	0.134	1.37282e-33	7.98599		Six1	9.66965e-62	3.81227	0.682	0.055	1.44726e-57	14.0478
Wnt6	2.15433e-37	4.18424	0.51	0.072	3.22439e-33	18.1795		Bgn	9.76581e-62	2.29431	0.981	0.853	1.46165e-57	4.90519
Col4a5	2.16609e-37	3.81849	0.593	0.156	3.24198e-33	14.1085		Slit2	9.94523e-62	3.25984	0.645	0.033	1.4885e-57	9.57876
Glrb	8.41077e-37	3.4617	0.648	0.252	1.25884e-32	11.0173		Cd302	1.02013e-61	1.80556	0.969	0.687	1.52683e-57	3.49565
Serinc3	1.2648e-36	1.86874	0.856	0.931	1.89303e-32	3.65214		Igfbp4	2.28066e-61	3.1044	0.947	0.684	3.41347e-57	8.60037
Tmem64	2.1194e-35	3.02459	0.731	0.489	3.1721e-31	8.13751		Col6a2	1.31791e-60	1.99342	0.928	0.385	1.97252e-56	3.98181
Pard6g	4.42934e-35	3.65037	0.637	0.29	6.6294e-31	12.5565		Rpl15	3.35874e-60	1.43685	0.984	0.82	5.02702e-56	2.70729
Cdh5	1.19297e-34	3.01473	0.565	0.14	1.78551e-30	8.08211		Six2	4.03001e-60	3.09579	0.707	0.094	6.03171e-56	8.5492
Slc5a5	3.94192e-34	9.8797	0.377	0	5.89987e-30	942.079		Rps15a	4.3431e-60	1.4041	0.997	0.834	6.50032e-56	2.64653
Slc41a1	4.78229e-34	2.78482	0.726	0.502	7.15765e-30	6.8915		Socs2	5.21782e-60	4.70119	0.604	0.019	7.80951e-56	26.0136
Axin2	1.87536e-33	4.36088	0.521	0.128	2.80685e-29	20.5474		Loxl1	5.57243e-60	1.99009	0.913	0.36	8.34025e-56	3.97263
Enpp2	5.28525e-33	2.45607	0.662	0.262	7.91043e-29	5.48722		Col3a1	5.61622e-60	3.27763	0.969	0.596	8.40579e-56	9.69763
Nr2f1	5.49001e-33	2.01569	0.784	0.455	8.21689e-29	4.04375		Meg3	1.86493e-59	3.70698	0.751	0.144	2.79125e-55	13.059
Tjp1	1.29121e-32	2.8272	0.723	0.492	1.93255e-28	7.09696		Sfxn1	6.50056e-59	4.26531	0.614	0.028	9.72938e-55	19.2303
Arglu1	2.66537e-32	2.1725	0.839	0.807	3.98927e-28	4.50803		Gas1	9.33852e-59	3.57123	0.91	0.587	1.3977e-54	11.8863
Zfp536	4.3527e-32	7.53901	0.363	0.003	6.51469e-28	185.981		Lox	9.59731e-59	3.13416	0.729	0.102	1.43643e-54	8.77961
Ppp1r1a	8.99103e-32	7.97335	0.374	0.012	1.34569e-27	251.314		Gnas	4.1915e-58	2.34023	1	0.917	6.27341e-54	5.06384
Itih2	1.26866e-31	2.90978	0.637	0.29	1.8988e-27	7.51504		Aspn	4.49294e-58	6.25346	0.586	0.019	6.72458e-54	76.2921
Phlda1	4.28091e-31	1.95296	0.726	0.43	6.40724e-27	3.87169		Pmepa1	5.04443e-58	1.30281	0.941	0.382	7.55e-54	2.46709
Lpar1	8.96979e-31	2.18518	0.803	0.72	1.34251e-26	4.54785		Gm973	8.58317e-58	6.39173	0.558	0.006	1.28464e-53	83.9656
Arhgap20	2.84489e-30	2.98261	0.543	0.159	4.25795e-26	7.90417		Rack1	9.46579e-58	1.62781	0.988	0.731	1.41674e-53	3.09045
Nr2f2	6.60839e-30	1.3396	0.853	0.732	9.89078e-26	2.53081		Anxa1	2.12531e-57	2.9579	0.745	0.13	3.18095e-53	7.76992
Kit	9.57516e-30	6.00867	0.38	0.028	1.43311e-25	64.3857		Rpl22l1	2.40033e-57	1.80439	0.978	0.681	3.59257e-53	3.49282
Asgr1	1.01485e-29	4.1396	0.429	0.056	1.51892e-25	17.6256		Basp1	4.22817e-57	4.83837	0.592	0.028	6.32831e-53	28.6085
Slc6a1	8.48295e-29	9.09558	0.33	0.003	1.26964e-24	547.069		Ednra	4.86306e-57	5.81957	0.564	0.011	7.27854e-53	56.4763
Rell1	2.12956e-28	3.16973	0.579	0.237	3.18731e-24	8.9988		Fbn1	4.10354e-56	1.9976	0.779	0.163	6.14177e-52	3.99334
Tcn2	7.27562e-28	2.30416	0.701	0.458	1.08894e-23	4.9388		Rps20	7.08566e-56	1.47671	1	0.875	1.06051e-51	2.78313
Maf	9.27746e-28	1.71036	0.87	0.794	1.38856e-23	3.27241		Npc2	9.43969e-56	1.71995	0.953	0.518	1.41284e-51	3.29426
Itm2c	1.25344e-27	1.58653	0.895	0.972	1.87602e-23	3.00325		Igsf3	1.21521e-55	3.3628	0.617	0.039	1.8188e-51	10.2873
3632451O06Rik	1.29956e-27	4.90926	0.402	0.056	1.94506e-23	30.0492		Tgfbi	1.47577e-55	5.49079	0.595	0.036	2.20878e-51	44.9669
Enpp1	2.8341e-27	3.79476	0.512	0.162	4.24179e-23	13.8783		Enah	1.62211e-55	2.32242	0.676	0.086	2.42781e-51	5.00172
Mpzl2	3.0593e-27	3.61547	0.457	0.103	4.57886e-23	12.2564		Smarca2	1.67217e-55	1.85951	0.885	0.31	2.50274e-51	3.62884
Tfap2b	4.40504e-27	2.38974	0.537	0.174	6.59303e-23	5.24062		Pdlim2	5.03733e-55	1.91678	0.919	0.449	7.53938e-51	3.77579
Flrt3	6.65767e-27	4.60896	0.407	0.069	9.96453e-23	24.4026		Prrx2	5.66834e-55	2.51152	0.866	0.36	8.4838e-51	5.70219
Cxadr	1.17655e-26	4.88595	0.38	0.047	1.76095e-22	29.5678		Ltbp4	5.84388e-54	2.77784	0.645	0.064	8.74653e-50	6.85826
Fzd10	2.41753e-26	7.72934	0.31	0.006	3.61832e-22	212.209		Hpgd	7.63864e-54	6.03196	0.57	0.033	1.14327e-49	65.4336
Il34	4.38154e-26	2.73689	0.645	0.386	6.55785e-22	6.66633		Kcns1	8.61959e-54	8.16372	0.52	0.003	1.29009e-49	286.765
Sidt1	8.45654e-26	8.30089	0.299	0.003	1.26569e-21	315.367		Rps19	1.09507e-53	1.31201	0.997	0.878	1.639e-49	2.48288
Slc22a23	1.47408e-25	5.98855	0.324	0.019	2.20626e-21	63.4942		Slc38a2	2.41875e-53	2.57273	0.984	0.834	3.62015e-49	5.94936
Fam174b	1.65787e-25	3.90713	0.446	0.118	2.48134e-21	15.0025		Rps24	2.51595e-53	1.3597	0.997	0.914	3.76563e-49	2.56632
Gm42418	1.80253e-25	1.83996	1	1	2.69784e-21	3.58001		Tmsb4x	2.58819e-53	1.75558	0.988	0.839	3.87374e-49	3.37661
Mapk4	5.36395e-25	7.80329	0.296	0.006	8.02823e-21	223.37		Ctsk	3.08217e-53	2.15357	0.913	0.402	4.61308e-49	4.44928
Gm14964	3.02611e-24	2.38382	0.668	0.405	4.52918e-20	5.21918		Adamtsl1	3.08247e-53	5.25989	0.523	0.006	4.61353e-49	38.3164
Pde1a	3.74979e-24	3.71667	0.465	0.15	5.61232e-20	13.1471		Foxp2	3.5457e-53	1.86182	0.832	0.227	5.30685e-49	3.63467
Syt12	3.83295e-24	4.84609	0.335	0.034	5.73678e-20	28.7619		Fbln1	6.65284e-53	2.46686	0.91	0.529	9.95731e-49	5.5284
Tcf12	3.88293e-24	2.30522	0.726	0.617	5.81158e-20	4.94243		Emp1	1.62275e-52	2.43233	0.639	0.069	2.42877e-48	5.39765
Wls	4.35596e-24	1.77557	0.817	0.838	6.51957e-20	3.42373		Bnc2	2.03808e-52	1.65218	0.598	0.036	3.0504e-48	3.14307
Bok	4.60898e-24	3.14659	0.435	0.112	6.89827e-20	8.8556		Twist1	3.24421e-52	1.95264	0.875	0.321	4.8556e-48	3.87082
Hcar1	9.36711e-24	5.09688	0.341	0.04	1.40198e-19	34.2228		Runx1	3.44963e-52	4.09778	0.555	0.022	5.16307e-48	17.122
Sp5	9.56273e-24	6.33251	0.291	0.009	1.43125e-19	80.5889		Col5a2	1.04753e-51	1.91523	0.866	0.307	1.56784e-47	3.77173
Slc6a9	1.2206e-23	4.42453	0.338	0.037	1.82687e-19	21.4742		Fhl1	1.05543e-51	2.47831	0.607	0.055	1.57966e-47	5.57245
Nupr1	1.77881e-23	1.95193	0.814	0.76	2.66235e-19	3.86891		Slc16a1	1.16825e-51	6.97971	0.505	0.003	1.74853e-47	126.212
Itih5	2.22731e-23	2.41977	0.834	0.67	3.33361e-19	5.35087		Crispld1	3.99937e-51	5.11977	0.536	0.019	5.98586e-47	34.7699
Fibin	2.44772e-23	2.54958	0.632	0.38	3.6635e-19	5.85463		Rps12	4.82704e-51	1.39244	0.997	0.867	7.22463e-47	2.62523
Tmem132c	2.8555e-23	3.98257	0.396	0.087	4.27383e-19	15.8079		Scn1b	4.83562e-51	2.62824	0.785	0.244	7.23748e-47	6.18273
Tbx3	7.59656e-23	6.46728	0.285	0.012	1.13698e-18	88.4798		Cd82	2.88889e-50	3.21259	0.632	0.078	4.3238e-46	9.27013
Gprc5b	1.5839e-22	3.23591	0.416	0.1	2.37063e-18	9.42122		Rps23	4.4467e-50	1.34006	0.994	0.881	6.65537e-46	2.53161
Cped1	3.23264e-22	1.73162	0.853	0.857	4.83829e-18	3.32102		Thbs3	4.55156e-50	5.13893	0.523	0.017	6.81232e-46	35.2348
Slc19a1	5.50111e-22	3.6367	0.479	0.199	8.2335e-18	12.4382		Rpl7	5.91759e-50	1.34982	0.984	0.85	8.85686e-46	2.54879
Adcy5	8.97683e-22	3.53211	0.424	0.115	1.34356e-17	11.5684		Tmed3	1.305e-49	1.572	0.925	0.474	1.95319e-45	2.97316
Ogt	9.36557e-22	2.04479	0.806	0.745	1.40174e-17	4.12614		Arhgdib	1.50014e-49	2.99479	0.62	0.075	2.24525e-45	7.97116
Pbx3	1.14103e-21	3.12933	0.485	0.184	1.70778e-17	8.75026		Atp1b1	1.92007e-49	4.25865	0.536	0.025	2.87378e-45	19.1417
Slc6a12	5.69378e-21	6.68384	0.249	0.003	8.52188e-17	102.81		Cdon	1.92457e-49	3.79291	0.53	0.025	2.8805e-45	13.8605
Adra1a	6.58449e-21	8.44509	0.241	0	9.855e-17	348.518		Actg1	2.04656e-49	1.71564	0.994	0.842	3.06309e-45	3.28442
1500009L16Rik	1.35558e-20	2.80777	0.404	0.106	2.0289e-16	7.00199		Sesn3	4.06465e-49	2.54991	0.726	0.152	6.08357e-45	5.85597
Zic4	1.74003e-20	2.21404	0.698	0.495	2.6043e-16	4.63974		Adamts1	4.95327e-49	3.74179	0.614	0.083	7.41356e-45	13.378
Zfp385a	1.81481e-20	3.09749	0.51	0.246	2.71623e-16	8.55926		Selenom	5.80217e-49	1.41642	0.975	0.787	8.68411e-45	2.66922
Ccr9	2.0908e-20	8.86265	0.235	0	3.1293e-16	465.504		Cercam	6.09133e-49	5.01706	0.511	0.017	9.1169e-45	32.3808
Itpr1	3.9461e-20	2.29477	0.637	0.48	5.90612e-16	4.90674		Epdr1	9.00217e-49	1.86868	0.657	0.1	1.34735e-44	3.65198
Lsr	9.83543e-20	3.66588	0.305	0.04	1.47207e-15	12.6923		Pcdh7	1.27776e-48	3.45236	0.495	0.008	1.91242e-44	10.9462
Il6ra	1.17839e-19	5.29349	0.269	0.022	1.7637e-15	39.2194		Fam129a	1.63753e-48	1.84822	0.517	0.019	2.45089e-44	3.60055
Slc7a2	1.65163e-19	2.31779	0.715	0.617	2.47199e-15	4.98568		Scara3	1.82099e-48	1.89851	0.617	0.064	2.72548e-44	3.72828
Adcy1	2.3223e-19	4.6072	0.296	0.04	3.47578e-15	24.3728		Rps7	2.29223e-48	1.35208	0.991	0.831	3.43077e-44	2.55281
Sphk1	2.71795e-19	4.55917	0.31	0.05	4.06795e-15	23.5748		Tubb2a	2.43645e-48	3.39074	0.685	0.136	3.64664e-44	10.4886
Tnfrsf19	4.01553e-19	1.73194	0.476	0.178	6.01005e-15	3.32175		Socs3	4.09649e-48	4.27853	0.679	0.15	6.13121e-44	19.4073
Crabp2	4.4394e-19	2.44314	0.471	0.181	6.64445e-15	5.43826		Eef1b2	4.52175e-48	1.36728	0.963	0.681	6.7677e-44	2.57984
Grem2	9.098e-19	3.43801	0.285	0.034	1.3617e-14	10.8379		Tspan18	1.1628e-47	3.71293	0.511	0.019	1.74036e-43	13.1131
Bex1	9.26439e-19	6.64431	0.23	0.006	1.3866e-14	100.031		Rpl29	2.13911e-47	1.33975	0.988	0.679	3.20161e-43	2.53107
Dnajc6	1.20337e-18	6.0297	0.241	0.012	1.80109e-14	65.3311		Timp1	2.4756e-47	3.69547	0.548	0.044	3.70523e-43	12.9553
Col26a1	1.34961e-18	2.81427	0.46	0.19	2.01996e-14	7.03366		Fap	3.0869e-47	4.40031	0.533	0.033	4.62017e-43	21.1167
Ntm	2.66886e-18	3.64715	0.327	0.065	3.99449e-14	12.5286		Scara5	6.97024e-47	2.57084	0.598	0.083	1.04324e-42	5.94156
Tgfbr3	3.58834e-18	1.71326	0.706	0.601	5.37066e-14	3.27902		Adarb1	7.84637e-47	3.21268	0.533	0.03	1.17437e-42	9.27074
Mgat4c	7.88485e-18	4.67045	0.241	0.016	1.18013e-13	25.4651		Prrx1	7.94584e-47	1.78	0.935	0.485	1.18925e-42	3.43426
March2	8.12599e-18	1.75684	0.737	0.763	1.21622e-13	3.37957		Serpinf1	9.94326e-47	1.72934	0.981	0.875	1.48821e-42	3.31576
Kcnk2	8.7614e-18	2.19709	0.521	0.24	1.31132e-13	4.58554		Gm2a	1.10121e-46	1.73633	0.885	0.338	1.64818e-42	3.33187
Kcnt1	1.111e-17	5.38502	0.258	0.028	1.66283e-13	41.7881		Igfbp6	1.40374e-46	3.48762	0.66	0.125	2.10098e-42	11.217
Mrgprf	1.27833e-17	3.1845	0.391	0.137	1.91328e-13	9.0914		Mtch1	3.07421e-46	1.35622	0.975	0.64	4.60117e-42	2.56013
Nkd1	1.55452e-17	2.75215	0.474	0.227	2.32666e-13	6.73721		Boc	3.13407e-46	2.45766	0.67	0.125	4.69077e-42	5.49323
Vstm4	1.81385e-17	2.20984	0.607	0.455	2.71479e-13	4.62623		Rpl12	3.5292e-46	1.30903	0.975	0.82	5.28215e-42	2.47776
CT025619.1	1.97193e-17	2.42383	0.634	0.455	2.95138e-13	5.36595		Mxra8	6.19012e-46	1.69458	0.96	0.626	9.26475e-42	3.23683
2700046A07Rik	2.09364e-17	5.71489	0.216	0.006	3.13355e-13	52.5235		Grb10	1.91304e-45	2.19025	0.788	0.235	2.86325e-41	4.56384
Rapgef4	2.281e-17	3.62038	0.296	0.05	3.41397e-13	12.2983		Plagl1	2.01211e-45	5.65167	0.486	0.019	3.01153e-41	50.2714
Slco1a4	2.80141e-17	5.05868	0.222	0.009	4.19286e-13	33.3283		Slc23a2	3.28324e-45	2.47048	0.773	0.241	4.91403e-41	5.54229
Slc22a2	3.27374e-17	9.43943	0.199	0	4.8998e-13	694.307		Col1a2	3.96863e-45	2.03619	1	0.947	5.93984e-41	4.1016
Selenbp1	3.28511e-17	2.56351	0.496	0.234	4.91683e-13	5.91143		Rpl36a	5.29193e-45	1.36071	0.978	0.773	7.92043e-41	2.56812
Igf2	3.53268e-17	2.59141	0.535	0.324	5.28737e-13	6.02689		Ogn	8.69825e-45	1.90925	0.966	0.748	1.30187e-40	3.75613
Serpind1	4.0796e-17	8.03855	0.205	0.003	6.10593e-13	262.933		Klf4	1.08053e-44	3.04243	0.629	0.111	1.61724e-40	8.23876
Pdgfra	4.83057e-17	1.56579	0.762	0.72	7.22991e-13	2.9604		Crispld2	1.10478e-44	3.20489	0.763	0.258	1.65352e-40	9.22077
Nebl	6.4435e-17	2.61643	0.385	0.118	9.64399e-13	6.13231		Lmna	1.2989e-44	1.94935	0.897	0.446	1.94406e-40	3.86199
Lmod1	6.62094e-17	3.17906	0.305	0.059	9.90956e-13	9.05716		Rgs7bp	1.95986e-44	4.4305	0.48	0.017	2.93333e-40	21.5632
Chd7	1.0119e-16	4.76898	0.244	0.025	1.51451e-12	27.265		Retreg1	2.8933e-44	3.84441	0.502	0.03	4.33041e-40	14.3642
Pamr1	1.72737e-16	3.5389	0.302	0.062	2.58536e-12	11.6229		Slc47a1	8.99569e-44	5.29499	0.464	0.014	1.34639e-39	39.2601
Ralgps2	2.11116e-16	3.0573	0.327	0.081	3.15977e-12	8.32411		C1s1	2.78425e-43	2.52289	0.489	0.028	4.16719e-39	5.74733
Adam12	2.66396e-16	2.22852	0.471	0.218	3.98715e-12	4.68653		Egfr	3.44631e-43	2.07907	0.71	0.169	5.15809e-39	4.22536
Nfat5	2.98018e-16	2.25834	0.715	0.648	4.46043e-12	4.78441		Cdkn1a	4.60916e-43	4.31996	0.474	0.019	6.89853e-39	19.9728
Il13ra1	3.88278e-16	2.78359	0.427	0.187	5.81136e-12	6.88564		Cldn11	5.17498e-43	2.96919	0.583	0.083	7.74539e-39	7.83096
Slc9a3r1	7.97725e-16	3.25847	0.305	0.072	1.19395e-11	9.56967		Neo1	6.83031e-43	1.85506	0.835	0.363	1.02229e-38	3.61768
Gm31409	8.2481e-16	4.32157	0.238	0.028	1.23449e-11	19.995		Rpl4	6.85902e-43	1.3516	0.972	0.662	1.02659e-38	2.55194
Lrrk1	9.57423e-16	2.57539	0.537	0.364	1.43298e-11	5.96034		Odc1	8.46597e-43	2.05031	0.682	0.136	1.2671e-38	4.14195
Arl4a	1.14888e-15	1.60904	0.684	0.583	1.71953e-11	3.05048		Snhg18	1.4376e-42	1.51255	0.9	0.388	2.15165e-38	2.85315
Tbx3os1	1.20366e-15	6.91995	0.188	0.003	1.80152e-11	121.091		Ntrk2	1.74228e-42	4.07454	0.508	0.042	2.60767e-38	16.8483
Gchfr	2.10076e-15	5.18478	0.199	0.009	3.1442e-11	36.3726		G0s2	4.9627e-42	3.06478	0.745	0.252	7.42767e-38	8.36741
Fgfbp1	2.21743e-15	7.81911	0.186	0.003	3.31883e-11	225.832		Jun	6.24813e-42	4.31843	0.748	0.274	9.35157e-38	19.9515
Camk1d	2.53271e-15	3.71067	0.305	0.078	3.79071e-11	13.0925		Fgl2	6.38027e-42	2.21392	0.857	0.49	9.54935e-38	4.63935
Myo1b	4.97951e-15	3.27837	0.36	0.128	7.45283e-11	9.70261		Cat	8.36364e-42	1.93103	0.754	0.227	1.25179e-37	3.81327
Chst15	6.30957e-15	2.51398	0.402	0.156	9.44353e-11	5.71194		Htra1	8.52337e-42	1.96078	0.925	0.668	1.27569e-37	3.89272
Necab1	6.32593e-15	5.53831	0.199	0.012	9.46802e-11	46.4727		Ptgis	3.44892e-41	1.37747	0.676	0.152	5.162e-37	2.59813
Lef1	6.71204e-15	3.53111	0.235	0.031	1.00459e-10	11.5603		Dynll1	3.91912e-41	1.41238	0.969	0.645	5.86575e-37	2.66176
Aldh4a1	9.82104e-15	3.06744	0.446	0.237	1.46991e-10	8.38286		Sfrp2	5.02353e-41	3.92773	0.424	0.006	7.51872e-37	15.2182
Epha8	1.35241e-14	8.19519	0.169	0	2.02415e-10	293.088		Vldlr	5.35768e-41	6.82522	0.421	0.006	8.01884e-37	113.396
Klhdc7a	1.47145e-14	5.68408	0.183	0.006	2.20231e-10	51.4137		Actn1	6.07813e-41	2.28149	0.53	0.053	9.09713e-37	4.86181
Zic5	1.59357e-14	2.6399	0.504	0.312	2.38509e-10	6.23288		Lrp6	6.56064e-41	1.34989	0.882	0.399	9.81931e-37	2.54893
Sall1	1.88364e-14	6.6336	0.175	0.003	2.81924e-10	99.2915		Dclk1	6.78291e-41	2.12976	0.455	0.019	1.0152e-36	4.37646
Chchd10	3.2637e-14	2.89437	0.366	0.137	4.88479e-10	7.43519		Runx2	2.02092e-40	2.21685	0.561	0.072	3.02471e-36	4.64878
Gpr88	3.30965e-14	4.57863	0.224	0.031	4.95356e-10	23.8949		Ltbp2	2.23147e-40	4.39651	0.449	0.019	3.33984e-36	21.0611
Syn3	4.1754e-14	2.79785	0.38	0.159	6.24932e-10	6.95401		Edil3	2.4095e-40	2.70593	0.586	0.091	3.6063e-36	6.52479
Kdm7a	5.98709e-14	2.52347	0.476	0.28	8.96088e-10	5.74962		Slc26a7	3.17234e-40	7.13579	0.414	0.006	4.74803e-36	140.633
Vstm2a	6.78156e-14	8.17795	0.161	0	1.015e-09	289.607		Vit	3.51784e-40	9.5287	0.402	0	5.26515e-36	738.628
Dock6	7.3329e-14	2.60133	0.416	0.193	1.09751e-09	6.06848		Sgcd	3.67786e-40	2.59866	0.427	0.008	5.50465e-36	6.05725
Ptk7	1.28044e-13	3.73293	0.349	0.137	1.91644e-09	13.2961		Ism1	5.1154e-40	4.07121	0.449	0.019	7.65622e-36	16.8095
Col23a1	1.42463e-13	2.50396	0.363	0.131	2.13225e-09	5.67239		Gclm	6.77048e-40	2.28049	0.576	0.094	1.01334e-35	4.85842
Lars2	1.66705e-13	1.67333	0.947	0.981	2.49507e-09	3.18951		Ak1	9.21115e-40	3.77927	0.477	0.036	1.37863e-35	13.7301
Arnt2	2.51834e-13	2.76648	0.341	0.121	3.76921e-09	6.80444		Kazald1	9.7133e-40	2.4118	0.704	0.222	1.45379e-35	5.32137
Rnf43	2.53028e-13	6.01777	0.18	0.012	3.78707e-09	64.7933		Pkdcc	1.04241e-39	2.81698	0.595	0.102	1.56017e-35	7.04686
Frmpd4	2.56716e-13	4.33049	0.224	0.037	3.84227e-09	20.119		Lsp1	1.12342e-39	3.40322	0.545	0.08	1.68142e-35	10.5797
Nkain4	3.44093e-13	4.03379	0.238	0.047	5.15004e-09	16.3791		Slfn5	1.48138e-39	4.9539	0.436	0.017	2.21719e-35	30.9936
Leng8	3.44986e-13	1.88077	0.598	0.483	5.1634e-09	3.68272		Sfrp4	2.26299e-39	4.33657	0.48	0.044	3.38702e-35	20.204
Afdn	3.60913e-13	1.99241	0.676	0.611	5.40179e-09	3.97901		Adamts5	2.37023e-39	5.69186	0.43	0.017	3.54753e-35	51.6917
Pnmal2	3.65971e-13	2.62951	0.424	0.224	5.47749e-09	6.18814		Emp2	3.04614e-39	2.38101	0.579	0.097	4.55915e-35	5.20903
4930594M22Rik	5.47937e-13	5.08263	0.172	0.009	8.20098e-09	33.8864		Phgdh	3.66077e-39	4.16003	0.467	0.033	5.47907e-35	17.8769
Lpar3	5.70736e-13	7.50989	0.15	0	8.54221e-09	182.264		Slc4a10	4.21501e-39	3.84903	0.421	0.011	6.30861e-35	14.4103
Kcnip4	5.79495e-13	5.90333	0.163	0.006	8.6733e-09	59.852		Gng8	4.22348e-39	5.93351	0.411	0.008	6.32129e-35	61.1172
Efnb2	7.57725e-13	2.98186	0.296	0.09	1.13409e-08	7.90005		B2m	4.28318e-39	1.43171	0.975	0.781	6.41063e-35	2.69766
Nalcn	8.47115e-13	2.57071	0.307	0.097	1.26788e-08	5.94103		Klf2	4.58989e-39	2.32016	0.863	0.391	6.86969e-35	4.99388
Selenos	9.02957e-13	1.37309	0.798	0.888	1.35146e-08	2.59026		Adam15	6.0685e-39	1.81744	0.607	0.102	9.08272e-35	3.52454
Cgnl1	9.17524e-13	1.5861	0.438	0.218	1.37326e-08	3.00236		Tgfb2	8.88604e-39	4.72247	0.424	0.014	1.32997e-34	26.4001
Prkag2	1.45174e-12	2.6044	0.427	0.234	2.17281e-08	6.08137		Gstm5	1.13226e-38	1.69408	0.869	0.399	1.69465e-34	3.2357
Syne2	2.09729e-12	2.39507	0.399	0.184	3.13901e-08	5.26004		Ppp1r15a	1.70921e-38	2.49328	0.62	0.136	2.55818e-34	5.63056
Slco1c1	2.33519e-12	6.28183	0.15	0.003	3.49507e-08	77.807		Arpc1b	2.76764e-38	1.4643	0.913	0.493	4.14233e-34	2.7593
Efcc1	3.71867e-12	4.71962	0.18	0.019	5.56574e-08	26.3479		Calr	4.31611e-38	1.42157	0.991	0.795	6.45992e-34	2.67876
5930412G12Rik	4.09359e-12	4.139	0.175	0.016	6.12688e-08	17.6182		Mn1	4.4198e-38	1.96969	0.542	0.075	6.61511e-34	3.91684
Pnisr	4.34424e-12	1.5628	0.776	0.798	6.50202e-08	2.95427		Dio2	1.07768e-37	2.28438	0.414	0.014	1.61297e-33	4.87154
2610300M13Rik	4.69947e-12	7.66057	0.139	0	7.0337e-08	202.33		Ptgfrn	1.16452e-37	2.10251	0.486	0.044	1.74294e-33	4.29455
Prodh	7.56777e-12	4.01013	0.194	0.028	1.13267e-07	16.1127		Nrp1	1.40624e-37	1.36949	0.763	0.23	2.10472e-33	2.5838
Tril	8.01655e-12	2.85541	0.346	0.15	1.19984e-07	7.23711		Thbs1	2.19939e-37	3.01167	0.692	0.238	3.29183e-33	8.06497
Dtx1	1.33779e-11	7.47035	0.133	0	2.00227e-07	177.337		Bzw1	2.72511e-37	2.34897	0.838	0.374	4.07868e-33	5.09459
Fam105a	1.34256e-11	2.7132	0.368	0.174	2.00941e-07	6.55775		Col11a1	3.99693e-37	2.45744	0.586	0.105	5.98221e-33	5.49241
Appl2	1.86066e-11	2.789	0.499	0.355	2.78485e-07	6.91151		Ntn4	4.19998e-37	2.59337	0.505	0.058	6.28611e-33	6.03505
Adora2b	2.00398e-11	5.20686	0.158	0.012	2.99935e-07	36.9336		Cadm1	4.8172e-37	5.79855	0.399	0.011	7.2099e-33	55.6592
Ddo	2.63556e-11	4.64533	0.158	0.012	3.94465e-07	25.0255		Car13	5.3232e-37	8.37924	0.374	0	7.96723e-33	332.969
Efnb3	3.52094e-11	2.60692	0.36	0.171	5.26978e-07	6.09202		Lmo4	5.72288e-37	1.63615	0.96	0.657	8.56544e-33	3.10836
Plscr2	3.73792e-11	2.3334	0.38	0.196	5.59455e-07	5.03991		Mfap5	7.9344e-37	4.12174	0.495	0.064	1.18754e-32	17.4087
Bmp4	3.9546e-11	2.08339	0.36	0.159	5.91885e-07	4.23802		Socs1	8.63592e-37	2.73969	0.514	0.064	1.29254e-32	6.67929
Sned1	4.33503e-11	1.83815	0.593	0.449	6.48823e-07	3.57552		Icam1	9.05271e-37	2.59972	0.623	0.141	1.35492e-32	6.06169
Tnfrsf21	4.41811e-11	3.70799	0.197	0.034	6.61258e-07	13.0682		Bace2	9.1717e-37	1.87382	0.626	0.147	1.37273e-32	3.66501
Snrnp70	4.7419e-11	1.48289	0.759	0.844	7.0972e-07	2.79508		Dnaja1	1.20247e-36	1.39633	0.947	0.573	1.79973e-32	2.63231
Aspg	4.87656e-11	3.77511	0.175	0.022	7.29875e-07	13.6905		Tnmd	2.64075e-36	10.6306	0.368	0	3.95241e-32	1585.35
Ptgdr	5.08888e-11	1.95696	0.446	0.255	7.61652e-07	3.88242		Id1	3.21466e-36	2.74973	0.651	0.18	4.81138e-32	6.72591
Adap2	5.62404e-11	5.49161	0.152	0.012	8.41751e-07	44.9923		Cilp2	3.78338e-36	3.95303	0.477	0.061	5.66259e-32	15.4875
Mxi1	5.66464e-11	2.37875	0.429	0.259	8.47827e-07	5.20086		Igsf10	4.70433e-36	2.71229	0.498	0.061	7.04098e-32	6.55359
Cd248	7.36922e-11	1.51121	0.576	0.449	1.10295e-06	2.85049		Plpp1	5.33949e-36	1.43205	0.667	0.166	7.99162e-32	2.69829
Sfrp1	7.82045e-11	1.66955	0.346	0.143	1.17049e-06	3.18115		Comp	5.41183e-36	4.59456	0.523	0.105	8.09989e-32	24.1602
Lamc1	8.67601e-11	2.03184	0.59	0.523	1.29854e-06	4.08925		Plpp3	7.73558e-36	1.82489	0.963	0.817	1.15778e-31	3.5428
Mro	8.98822e-11	6.39042	0.13	0.003	1.34527e-06	83.8894		Kcne4	8.80478e-36	4.24868	0.408	0.019	1.31781e-31	19.0099
Sh3d19	9.84283e-11	2.57703	0.476	0.34	1.47318e-06	5.96709		Mgll	9.67031e-36	4.96834	0.389	0.011	1.44735e-31	31.3054
Dpyd	1.41094e-10	4.72363	0.166	0.022	2.11175e-06	26.4213		Calml4	1.67146e-35	6.73358	0.368	0.003	2.50167e-31	106.416
Alx3	1.47264e-10	2.21143	0.285	0.1	2.2041e-06	4.63133		Fndc3b	1.90025e-35	1.81523	0.707	0.205	2.8441e-31	3.51916
Prkcz	1.74984e-10	3.30951	0.208	0.047	2.61899e-06	9.91426		Cybrd1	2.08186e-35	4.8678	0.399	0.017	3.11591e-31	29.1981
Sox13	3.15577e-10	5.12018	0.166	0.025	4.72325e-06	34.7798		Egr1	3.05767e-35	2.85814	0.66	0.208	4.57641e-31	7.25078
Tln2	6.66032e-10	2.69831	0.33	0.159	9.9685e-06	6.49041		Rexo2	3.55631e-35	1.61049	0.791	0.307	5.32273e-31	3.05355
Igf1r	8.16606e-10	2.02933	0.537	0.417	1.22221e-05	4.08214		Marcks	4.44263e-35	1.40723	0.972	0.765	6.64928e-31	2.65228
Amt	8.62879e-10	3.04349	0.222	0.062	1.29147e-05	8.24481		Ahcyl2	6.50442e-35	2.61497	0.586	0.125	9.73516e-31	6.12612
Anpep	1.22265e-09	1.96166	0.532	0.427	1.82994e-05	3.8951		Smco4	1.07496e-34	2.47286	0.483	0.058	1.60889e-30	5.55142
Mmd	1.25017e-09	3.76029	0.211	0.056	1.87113e-05	13.5507		Cebpb	1.11691e-34	2.68424	0.885	0.454	1.67167e-30	6.42741
Clcn3	1.46464e-09	2.16867	0.407	0.259	2.19213e-05	4.49609		Peg3	1.22942e-34	2.04839	0.704	0.247	1.84007e-30	4.13643
Apcdd1	2.02351e-09	5.8361	0.114	0.003	3.02859e-05	57.1269		Sult5a1	2.00794e-34	6.46208	0.358	0.003	3.00529e-30	88.1615
Cpm	2.08323e-09	3.59441	0.147	0.019	3.11797e-05	12.0789		Lmo1	2.46485e-34	1.42103	0.358	0.003	3.68914e-30	2.67778
Mical2	2.47223e-09	2.47886	0.355	0.184	3.70018e-05	5.57457		Wfdc1	3.73252e-34	1.75608	0.72	0.258	5.58647e-30	3.3778
Shd	2.54296e-09	4.2772	0.127	0.009	3.80605e-05	19.3894		Lmo7	6.1217e-34	3.85957	0.377	0.011	9.16235e-30	14.516
Rhpn2	2.63045e-09	4.5349	0.144	0.019	3.93699e-05	23.1814		Sparc	9.08351e-34	2.03385	0.997	0.934	1.35953e-29	4.09496
a	3.10827e-09	4.28404	0.144	0.019	4.65214e-05	19.4816		Ephb2	1.60848e-33	3.5603	0.405	0.025	2.40741e-29	11.7966
Ttc14	3.17456e-09	1.93568	0.615	0.558	4.75137e-05	3.82559		Wwp1	1.6261e-33	1.99557	0.511	0.078	2.43378e-29	3.98774
Tmtc4	3.32621e-09	3.7346	0.219	0.069	4.97833e-05	13.3115		Mme	2.13732e-33	4.30801	0.364	0.008	3.19893e-29	19.808
Etnk2	3.65718e-09	3.80853	0.161	0.028	5.47369e-05	14.0114		Stat3	3.4452e-33	1.83379	0.698	0.205	5.15642e-29	3.56473
Sorbs1	3.7129e-09	2.93263	0.258	0.093	5.55709e-05	7.635		Fkbp11	3.67518e-33	1.96977	0.408	0.028	5.50064e-29	3.91705
Luc7l2	3.78229e-09	1.47465	0.801	0.894	5.66095e-05	2.77916		Syne1	4.39707e-33	1.97111	0.408	0.028	6.5811e-29	3.92071
Jcad	4.09595e-09	2.01609	0.493	0.386	6.13041e-05	4.04486		Dapk2	6.53624e-33	4.7484	0.396	0.028	9.78279e-29	26.8789
Pdzd4	4.21107e-09	1.37397	0.011	0.121	6.3027e-05	2.59183		Gpc1	8.14107e-33	2.99865	0.511	0.091	1.21847e-28	7.99253
Robo1	4.56771e-09	2.63079	0.463	0.358	6.83649e-05	6.19366		Rnf144a	1.71565e-32	2.44886	0.396	0.025	2.56781e-28	5.45985
St3gal6	4.67689e-09	2.33987	0.404	0.259	6.9999e-05	5.06256		Jdp2	2.81076e-32	1.89097	0.604	0.15	4.20686e-28	3.70883
C1qb	4.94151e-09	2.09883	0.15	0.022	7.39596e-05	4.28362		Fndc1	3.17669e-32	3.26223	0.408	0.033	4.75455e-28	9.59468
Rnf181	5.16543e-09	1.93777	0.51	0.424	7.7311e-05	3.83112		Palmd	3.32109e-32	3.31819	0.424	0.042	4.97068e-28	9.97409
Fzd6	6.82541e-09	3.25776	0.227	0.078	0.000102156	9.565		Steap4	3.9455e-32	6.93	0.349	0.008	5.90523e-28	121.938
Gm45768	7.5615e-09	4.00832	0.122	0.009	0.000113173	16.0926		Prps2	4.06248e-32	3.63578	0.411	0.033	6.08031e-28	12.4302
Epb41l3	8.64417e-09	2.57994	0.299	0.137	0.000129377	5.97913		Vkorc1	5.32288e-32	1.33166	0.888	0.504	7.96675e-28	2.51693
Ccl19	9.86256e-09	2.16661	0.374	0.209	0.000147613	4.48968		Acp5	7.03091e-32	7.91757	0.327	0	1.05232e-27	241.784
Tgfa	1.36967e-08	3.83249	0.163	0.034	0.000204999	14.246		Olfml3	8.04104e-32	1.56137	0.941	0.706	1.2035e-27	2.95133
Afap1	1.37946e-08	1.95941	0.526	0.445	0.000206463	3.88903		Wfdc2	9.63035e-32	6.9621	0.333	0.003	1.44138e-27	124.681
Tia1	1.42893e-08	1.68708	0.571	0.523	0.000213868	3.22004		Manf	1.06875e-31	1.68027	0.891	0.518	1.5996e-27	3.20489
Tfap2a	1.43507e-08	4.15573	0.161	0.034	0.000214786	17.8238		Ptprf	1.19835e-31	2.09826	0.399	0.03	1.79357e-27	4.28192
Ssbp4	1.60091e-08	1.36997	0.643	0.654	0.000239609	2.58464		Cebpd	1.63818e-31	4.63522	0.738	0.319	2.45186e-27	24.8508
Plekhh2	1.70593e-08	2.70605	0.247	0.093	0.000255326	6.52534		Ar	2.04706e-31	3.22497	0.405	0.036	3.06384e-27	9.35004
Slc24a3	1.77138e-08	2.08144	0.388	0.24	0.000265122	4.23229		Angptl4	2.10046e-31	1.77238	0.713	0.241	3.14375e-27	3.41617
Rnpc3	1.92779e-08	2.68473	0.385	0.243	0.000288533	6.42958		Ier2	2.24549e-31	2.80016	0.589	0.155	3.36082e-27	6.96518
Rcsd1	1.95947e-08	2.49849	0.274	0.118	0.000293273	5.65095		Hebp2	3.53631e-31	3.16977	0.389	0.028	5.2928e-27	8.99905
Ppp2r2d	2.27515e-08	1.3097	0.191	0.433	0.000340522	2.4789		Cbr3	4.25649e-31	1.38051	0.517	0.091	6.37069e-27	2.60361
Megf10	2.72291e-08	3.6055	0.144	0.025	0.000407538	12.1721		Rarg	5.80261e-31	1.38722	0.576	0.136	8.68477e-27	2.61574
Wnk2	2.74693e-08	4.53644	0.114	0.009	0.000411134	23.2063		Nr4a1	6.57879e-31	3.81038	0.467	0.075	9.84647e-27	14.0294
Sdk1	4.69406e-08	4.44599	0.111	0.009	0.00070256	21.796		Cpne8	6.69134e-31	2.57213	0.489	0.083	1.00149e-26	5.94688
Diaph2	5.17448e-08	2.81374	0.316	0.174	0.000774464	7.03107		Ddah2	7.73533e-31	1.36292	0.816	0.346	1.15775e-26	2.57206
Nes	5.28312e-08	4.58493	0.116	0.012	0.000790725	23.9994		Cxcl14	8.57791e-31	9.03412	0.324	0.003	1.28386e-26	524.254
Fam84a	5.49985e-08	4.32332	0.116	0.012	0.000823163	20.0193		Rarres2	1.19184e-30	2.13992	0.807	0.363	1.78383e-26	4.40738
Fjx1	5.58447e-08	3.18594	0.252	0.109	0.000835827	9.10048		Praf2	1.31805e-30	1.41612	0.583	0.139	1.97273e-26	2.66867
Celf2	5.58759e-08	1.58386	0.546	0.436	0.000836295	2.99771		Chst12	1.56391e-30	1.6221	0.449	0.058	2.3407e-26	3.07823
Ptpn13	5.67568e-08	1.97068	0.454	0.346	0.000849479	3.91953		Prss12	2.08929e-30	6.27588	0.321	0.003	3.12704e-26	77.4869
Gm26682	5.87406e-08	5.5679	0.102	0.006	0.00087917	47.4358		Bhlhe40	2.20932e-30	2.84343	0.57	0.147	3.30669e-26	7.17725
Tfpi	6.32564e-08	1.51177	0.554	0.458	0.000946758	2.8516		C130021I20Rik	3.2046e-30	7.71472	0.312	0	4.79632e-26	210.07
Mal	8.65291e-08	4.31972	0.108	0.009	0.00129508	19.9694		Dut	6.50711e-30	1.91358	0.595	0.144	9.73919e-26	3.76742
Kif5b	1.03326e-07	1.41334	0.687	0.735	0.00154647	2.66354		Msx2	6.83442e-30	7.92657	0.308	0	1.02291e-25	243.297
Hspa12a	1.05323e-07	2.82353	0.266	0.125	0.00157637	7.07895		Slit3	1.16041e-29	4.01327	0.33	0.008	1.73678e-25	16.1478
6720427I07Rik	1.06198e-07	4.11391	0.202	0.072	0.00158946	17.3145		Sertad4	1.22202e-29	1.50078	0.43	0.05	1.829e-25	2.82995
Apof	1.15645e-07	4.1978	0.119	0.016	0.00173086	18.3512		Elovl5	1.58833e-29	1.56417	0.636	0.177	2.37726e-25	2.95707
Lypd6	1.17688e-07	3.55554	0.155	0.037	0.00176144	11.7577		Fgfrl1	2.48318e-29	2.30204	0.495	0.094	3.71657e-25	4.93156
Arhgap28	1.21942e-07	2.91441	0.219	0.084	0.00182511	7.53918		Kcnk5	2.50273e-29	4.52314	0.312	0.003	3.74584e-25	22.9933
Il13ra2	1.33548e-07	4.45974	0.105	0.009	0.00199881	22.0048		Pla2g16	2.77169e-29	1.61248	0.676	0.227	4.14838e-25	3.05776
Lrrc32	1.39897e-07	2.43546	0.324	0.187	0.00209384	5.40935		Ecm2	3.05858e-29	1.92943	0.645	0.191	4.57777e-25	3.80905
Adap2os	1.50971e-07	4.28708	0.122	0.019	0.00225958	19.5227		Hspa8	3.12143e-29	1.38703	0.984	0.839	4.67184e-25	2.61539
Ccdc68	1.59294e-07	3.95871	0.116	0.016	0.00238416	15.5486		Cpe	5.05113e-29	2.97438	0.526	0.122	7.56003e-25	7.85917
Tle1	1.67492e-07	1.85977	0.404	0.28	0.00250685	3.6295		Pgf	5.85004e-29	3.03766	0.358	0.025	8.75575e-25	8.21158
Hacd3	1.83213e-07	2.28243	0.393	0.277	0.00274216	4.86496		Phlda3	6.26601e-29	1.40092	0.782	0.327	9.37833e-25	2.6407
C1qa	1.9033e-07	1.52904	0.139	0.028	0.00284867	2.88593		Tagln2	7.37662e-29	1.74146	0.822	0.404	1.10406e-24	3.34373
Tmem37	1.97393e-07	1.31467	0.399	0.252	0.00295438	2.48746		Gucy1a1	7.75062e-29	3.91305	0.346	0.019	1.16003e-24	15.0642
Enpp3	2.13345e-07	4.26806	0.136	0.028	0.00319313	19.2669		Smoc1	1.05646e-28	2.28416	0.477	0.089	1.58121e-24	4.87079
Cacna1e	2.31148e-07	5.36794	0.114	0.016	0.00345959	41.2964		H2-DMb1	1.23449e-28	5.42599	0.312	0.006	1.84766e-24	42.9919
Fam131a	2.44849e-07	2.79438	0.26	0.131	0.00366466	6.93732		Ctnnd2	1.30324e-28	6.87261	0.302	0.003	1.95056e-24	117.182
Ndufa4l2	2.8708e-07	1.42102	0.377	0.224	0.00429672	2.67775		Tm4sf1	1.50172e-28	1.63988	0.713	0.244	2.24763e-24	3.1164
Cyfip2	3.41773e-07	3.16932	0.18	0.059	0.00511532	8.99623		Gm12216	1.53424e-28	2.66998	0.514	0.111	2.2963e-24	6.36419
Slc19a2	3.58381e-07	3.50897	0.144	0.034	0.00536389	11.3843		Antxr1	1.72513e-28	1.35266	0.757	0.299	2.582e-24	2.55383
Gm15261	3.69359e-07	2.59524	0.186	0.062	0.0055282	6.0429		Tcea3	2.10381e-28	2.0596	0.502	0.102	3.14877e-24	4.1687
Gas7	4.05219e-07	1.63405	0.346	0.202	0.00606492	3.10383		Nav1	2.9541e-28	1.46594	0.505	0.094	4.4214e-24	2.76244
Ampd3	4.2238e-07	2.33937	0.352	0.221	0.00632176	5.06083		Snap47	3.18976e-28	1.65353	0.732	0.263	4.77411e-24	3.14602
Rhou	4.31665e-07	2.29081	0.211	0.081	0.00646073	4.8933		Mafb	3.46369e-28	2.94995	0.52	0.133	5.18411e-24	7.7272
Ctsc	4.65345e-07	2.11314	0.313	0.162	0.00696482	4.32632		Fos	5.64909e-28	3.08536	0.763	0.452	8.455e-24	8.48764
C4b	4.72896e-07	1.73787	0.294	0.146	0.00707784	3.33543		Nppc	6.14849e-28	11.3231	0.29	0	9.20245e-24	2562.14
Plekhg1	5.88874e-07	2.49037	0.291	0.159	0.00881368	5.61921		Btg2	6.47167e-28	2.14885	0.67	0.252	9.68615e-24	4.43475
Dhx32	6.07179e-07	1.35877	0.033	0.143	0.00908765	2.56466		Prr7	7.93445e-28	3.36597	0.305	0.006	1.18755e-23	10.31
Sort1	6.33575e-07	2.11007	0.294	0.162	0.00948272	4.31711		Hspa1b	1.21337e-27	3.5882	0.567	0.177	1.81605e-23	12.0269
Glipr2	6.69887e-07	1.66261	0.341	0.199	0.0100262	3.16589		Pdzd2	1.34303e-27	2.82479	0.377	0.039	2.01012e-23	7.0851
Tcf7	6.90259e-07	3.26171	0.15	0.04	0.0103311	9.59122		Fam171b	2.18755e-27	4.68422	0.293	0.003	3.2741e-23	25.7093
Klhl5	7.25432e-07	2.21845	0.357	0.24	0.0108575	4.65392		Chad	2.52337e-27	5.21542	0.305	0.008	3.77673e-23	37.1533
Fzd2	7.35126e-07	1.37382	0.748	0.869	0.0110026	2.59156		Hivep3	3.0819e-27	2.21148	0.47	0.089	4.61268e-23	4.6315
Plxnc1	8.52538e-07	3.06038	0.294	0.165	0.0127599	8.34191		B3gnt9	3.66946e-27	1.63164	0.576	0.15	5.49208e-23	3.09866
Gcnt2	9.06347e-07	3.53911	0.144	0.037	0.0135653	11.6246		Atoh8	4.27572e-27	2.82102	0.371	0.036	6.39947e-23	7.06664
Slc6a17	9.41476e-07	3.41058	0.152	0.044	0.0140911	10.6337		Ehd2	4.77552e-27	2.19651	0.467	0.089	7.14752e-23	4.58369
C1qc	9.98624e-07	2.02065	0.125	0.025	0.0149464	4.05767		Atp8a1	7.11089e-27	2.06893	0.405	0.053	1.06429e-22	4.19575
Gria3	1.00003e-06	2.16168	0.452	0.371	0.0149675	4.47436		Shank1	7.49158e-27	3.77171	0.296	0.006	1.12126e-22	13.6583
Kcna2	1.10378e-06	3.96945	0.1	0.012	0.0165203	15.6647		Epha4	7.71028e-27	2.42552	0.421	0.064	1.154e-22	5.37224
Nhsl1	1.15339e-06	2.56925	0.296	0.174	0.0172629	5.93502		Fzd1	8.18376e-27	1.64857	0.589	0.18	1.22486e-22	3.13524
Gk	1.20664e-06	2.75293	0.202	0.081	0.0180598	6.74087		Mest	1.0598e-26	2.61562	0.458	0.089	1.5862e-22	6.12885
Fah	1.30896e-06	2.71867	0.208	0.087	0.0195912	6.58267		Ptp4a1	1.15858e-26	1.85169	0.654	0.222	1.73404e-22	3.60922
Gprc5c	1.71855e-06	1.98231	0.396	0.299	0.0257216	3.95127		Galr2	1.18344e-26	8.5255	0.277	0	1.77125e-22	368.495
Prpf4b	1.88516e-06	1.50599	0.648	0.713	0.0282151	2.84019		Shisa4	1.25911e-26	1.55253	0.439	0.075	1.88451e-22	2.93332
Rgma	2.33561e-06	1.87384	0.438	0.352	0.034957	3.66506		Lrrc42	1.6678e-26	2.10303	0.427	0.066	2.4962e-22	4.2961
Tanc1	2.34924e-06	2.59973	0.299	0.178	0.035161	6.06174		Pth1r	2.16139e-26	2.38922	0.52	0.122	3.23496e-22	5.23873
Dtx4	2.45853e-06	2.36146	0.202	0.081	0.0367968	5.1389		Mia	2.46591e-26	10.1595	0.274	0	3.69072e-22	1143.7
Tgfbr1	2.53933e-06	2.0432	0.374	0.262	0.0380061	4.12158		Tceal3	2.683e-26	4.02595	0.315	0.017	4.01564e-22	16.2904
Pcx	2.72467e-06	2.98519	0.177	0.065	0.0407802	7.91827		Psmb9	2.85709e-26	1.63297	0.53	0.133	4.27621e-22	3.1015
2810001G20Rik	2.88382e-06	2.42213	0.335	0.221	0.0431622	5.3596		Myl9	4.51011e-26	1.7074	0.76	0.332	6.75028e-22	3.26571
Slc25a42	2.90896e-06	3.16117	0.163	0.056	0.0435384	8.94556		Slc35g1	6.47592e-26	3.67983	0.287	0.006	9.69251e-22	12.8156
Daam1	3.01945e-06	2.22422	0.349	0.237	0.0451922	4.67257		Plekha4	6.61213e-26	3.8365	0.318	0.019	9.89638e-22	14.2857
Ktn1	3.03567e-06	1.7637	0.609	0.648	0.0454349	3.39567		Cks1b	9.27717e-26	1.79424	0.514	0.122	1.38851e-21	3.46833
Itga3	3.17485e-06	4.19574	0.158	0.053	0.047518	18.325		Tnip1	1.08161e-25	2.5268	0.405	0.058	1.61885e-21	5.76292
								Ext1	1.09026e-25	1.49761	0.474	0.094	1.6318e-21	2.82375
								Fosl2	1.14538e-25	2.64585	0.417	0.069	1.71429e-21	6.25862
								Kalrn	1.23997e-25	2.72887	0.355	0.036	1.85587e-21	6.62938
								Dnajb1	1.40972e-25	3.73697	0.492	0.116	2.10992e-21	13.3333
								Slc38a1	1.63695e-25	3.7381	0.327	0.025	2.45003e-21	13.3438
								Adcy2	1.72475e-25	3.86707	0.29	0.008	2.58143e-21	14.5916
								Irf1	1.81631e-25	3.13462	0.536	0.15	2.71847e-21	8.78243
								Rgcc	1.99096e-25	2.40333	0.449	0.089	2.97988e-21	5.29023
								Bmper	2.20341e-25	8.31911	0.265	0	3.29784e-21	319.376
								Cbfb	2.22926e-25	1.40104	0.474	0.091	3.33654e-21	2.64092
								Nfkbia	2.41622e-25	1.65663	0.741	0.313	3.61635e-21	3.15278
								Myo1e	2.47835e-25	2.31646	0.377	0.05	3.70935e-21	4.98109
								Adam23	2.71863e-25	4.42744	0.28	0.006	4.06897e-21	21.5175
								Ephb3	2.77798e-25	3.07751	0.296	0.011	4.15781e-21	8.44158
								Efna5	2.93573e-25	2.56461	0.427	0.075	4.3939e-21	5.91595
								Nog	3.37233e-25	5.65149	0.277	0.006	5.04737e-21	50.2651
								Snai2	3.63834e-25	2.56448	0.327	0.025	5.44551e-21	5.91543
								Ifitm10	3.83445e-25	4.13639	0.293	0.011	5.73902e-21	17.5865
								Myo1d	4.0137e-25	4.97766	0.283	0.008	6.00731e-21	31.5082
								Ccdc3	4.16273e-25	4.64294	0.324	0.028	6.23036e-21	24.9842
								Sec24d	4.24893e-25	1.69117	0.551	0.144	6.35937e-21	3.22918
								Vsir	4.31022e-25	1.37503	0.343	0.03	6.45111e-21	2.59373
								Gm26771	4.55359e-25	8.60748	0.262	0	6.81536e-21	390.041
								Entpd2	5.47552e-25	3.36355	0.358	0.042	8.19521e-21	10.2927
								Cd200	6.48247e-25	3.64328	0.327	0.03	9.70231e-21	12.495
								Cdc42ep3	7.44164e-25	2.30753	0.48	0.125	1.11379e-20	4.95036
								Nr4a2	7.5899e-25	2.10897	0.333	0.03	1.13598e-20	4.31384
								Pnp	9.21135e-25	1.83639	0.717	0.296	1.37866e-20	3.57114
								Npnt	9.33367e-25	7.54589	0.271	0.006	1.39697e-20	186.87
								1110008P14Rik	9.51068e-25	1.40378	0.449	0.086	1.42346e-20	2.64593
								Mfap2	1.12571e-24	1.58429	0.735	0.332	1.68486e-20	2.99859
								Sertad1	1.15798e-24	2.04496	0.548	0.161	1.73315e-20	4.12661
								Slc16a7	1.20404e-24	3.64542	0.274	0.006	1.80208e-20	12.5136
								Tpbg	1.25305e-24	2.65112	0.352	0.039	1.87544e-20	6.28155
								Plce1	1.6291e-24	2.59832	0.33	0.03	2.43827e-20	6.05582
								Ddit4l	1.66181e-24	4.11636	0.299	0.017	2.48724e-20	17.3439
								Palld	1.94155e-24	1.96971	0.47	0.111	2.90592e-20	3.91689
								Hspb8	2.122e-24	1.68256	0.374	0.05	3.176e-20	3.20996
								Adra2c	2.61284e-24	1.6544	0.567	0.188	3.91063e-20	3.14793
								Plxna4	2.66944e-24	2.58014	0.371	0.05	3.99535e-20	5.97996
								Prdm6	3.67677e-24	1.86548	0.358	0.044	5.50303e-20	3.64389
								Slc52a3	3.97039e-24	7.60622	0.252	0	5.94248e-20	194.849
								Nfkbiz	4.76538e-24	2.87745	0.352	0.044	7.13234e-20	7.34851
								Notch3	4.84337e-24	3.62653	0.287	0.014	7.24907e-20	12.3508
								Ly6e	5.06573e-24	1.30668	0.751	0.368	7.58187e-20	2.47371
								Gcsh	7.13936e-24	1.3547	0.551	0.155	1.06855e-19	2.55744
								Zfp36l2	8.06847e-24	1.35208	0.86	0.468	1.20761e-19	2.5528
								Thy1	8.13901e-24	8.71872	0.249	0	1.21817e-19	421.306
								Perp	1.4054e-23	3.82247	0.333	0.039	2.10346e-19	14.1474
								Lxn	1.55467e-23	2.16234	0.368	0.053	2.32688e-19	4.47639
								Ankrd29	1.66509e-23	7.4805	0.246	0	2.49215e-19	178.589
								Fam198b	1.90382e-23	3.53659	0.29	0.017	2.84945e-19	11.6043
								Cyr61	2.09801e-23	2.02052	0.523	0.161	3.14009e-19	4.05729
								Prmt8	2.40658e-23	5.96885	0.252	0.003	3.60193e-19	62.633
								Nfil3	2.61185e-23	3.30457	0.321	0.033	3.90916e-19	9.88042
								Sertad3	3.15721e-23	1.5838	0.417	0.075	4.72539e-19	2.99759
								Lrrn3	3.27386e-23	3.17673	0.259	0.006	4.89999e-19	9.04256
								Nav2	3.45401e-23	2.66242	0.324	0.033	5.16962e-19	6.33095
								Fosb	4.20194e-23	1.45938	0.651	0.294	6.28904e-19	2.74991
								Galnt10	4.41552e-23	2.09139	0.346	0.044	6.60871e-19	4.26157
								Rfk	4.71204e-23	2.41293	0.573	0.197	7.0525e-19	5.32556
								Ptpru	8.97715e-23	1.5454	0.408	0.075	1.34361e-18	2.91885
								Ahnak2	9.18497e-23	1.89	0.277	0.014	1.37471e-18	3.70634
								Pik3ip1	9.61994e-23	1.93186	0.383	0.064	1.43982e-18	3.81546
								Klf10	9.83097e-23	1.61695	0.371	0.058	1.4714e-18	3.06726
								Jpt1	9.90239e-23	1.77905	0.461	0.108	1.48209e-18	3.43201
								Dpep1	1.40879e-22	9.3247	0.237	0	2.10854e-18	641.23
								Slc16a9	1.94397e-22	1.67174	0.489	0.122	2.90955e-18	3.18598
								Tuba1a	1.98553e-22	1.30601	0.947	0.651	2.97175e-18	2.47258
								Qpct	2.0704e-22	5.54324	0.243	0.003	3.09876e-18	46.6318
								Tle4	2.09702e-22	2.21637	0.361	0.055	3.13861e-18	4.64724
								Cdkn1c	2.52761e-22	1.83887	0.888	0.679	3.78307e-18	3.57729
								Zfp36	3.01191e-22	2.3257	0.645	0.28	4.50792e-18	5.01309
								Podn	4.32714e-22	1.86097	0.364	0.061	6.47644e-18	3.63251
								Cobl	4.40245e-22	2.89439	0.29	0.022	6.58915e-18	7.43528
								Esr1	4.65245e-22	4.68868	0.24	0.003	6.96333e-18	25.789
								Tmem215	4.68455e-22	5.16744	0.24	0.003	7.01136e-18	35.938
								Csrp2	4.77428e-22	1.32638	0.841	0.521	7.14566e-18	2.50773
								Gabra3	5.79196e-22	7.53308	0.231	0	8.66882e-18	185.218
								Lmx1b	7.31941e-22	4.11817	0.246	0.006	1.0955e-17	17.3657
								Dok1	7.45149e-22	2.12956	0.355	0.053	1.11526e-17	4.37583
								Apobec3	7.57824e-22	3.19706	0.287	0.022	1.13423e-17	9.17086
								Tle2	7.67909e-22	1.59224	0.355	0.05	1.14933e-17	3.01517
								Dhrs3	8.64048e-22	1.38552	0.72	0.313	1.29322e-17	2.61266
								Pthlh	1.50829e-21	2.95886	0.33	0.044	2.25746e-17	7.7751
								Xdh	1.5575e-21	3.93492	0.255	0.011	2.33112e-17	15.2943
								Lgi2	1.73738e-21	5.6933	0.234	0.003	2.60034e-17	51.7433
								Dmd	2.4989e-21	2.16441	0.271	0.017	3.74011e-17	4.48284
								Pycard	2.52811e-21	1.93496	0.383	0.069	3.78382e-17	3.82367
								Slc7a8	3.1818e-21	5.65882	0.237	0.006	4.7622e-17	50.5212
								Eif1a	3.21177e-21	1.30373	0.555	0.172	4.80706e-17	2.46866
								Mdfi	3.22285e-21	1.62006	0.455	0.114	4.82364e-17	3.07388
								Fam110a	3.3343e-21	4.40537	0.252	0.011	4.99044e-17	21.1908
								Adamts4	3.9974e-21	4.54935	0.252	0.011	5.98291e-17	23.4148
								Hey1	4.04328e-21	3.91795	0.259	0.014	6.05158e-17	15.1154
								Flnb	5.8084e-21	1.92077	0.399	0.086	8.69343e-17	3.78626
								Ptgfr	6.38731e-21	1.88151	0.514	0.172	9.55989e-17	3.68461
								Msrb3	7.32913e-21	1.87506	0.38	0.069	1.09695e-16	3.66816
								Plcd1	7.40382e-21	1.78856	0.383	0.072	1.10813e-16	3.45471
								Itga11	7.78036e-21	1.8875	0.414	0.094	1.16449e-16	3.69992
								Thsd7a	7.99905e-21	3.91594	0.249	0.011	1.19722e-16	15.0943
								Rflnb	9.58217e-21	4.21387	0.277	0.025	1.43416e-16	18.5568
								Glt8d2	1.22409e-20	5.95509	0.224	0.003	1.8321e-16	62.0385
								Me1	1.42434e-20	3.27823	0.28	0.025	2.13181e-16	9.70168
								Ezr	1.83858e-20	1.37051	0.517	0.161	2.75181e-16	2.58563
								Wnt9a	2.52346e-20	2.23885	0.377	0.078	3.77686e-16	4.7202
								Fzd4	2.53851e-20	2.69927	0.28	0.025	3.79939e-16	6.49473
								Khk	3.7411e-20	1.62957	0.43	0.105	5.5993e-16	3.09422
								Lpl	3.79646e-20	3.34301	0.28	0.03	5.68216e-16	10.1472
								Angpt4	3.84122e-20	7.87483	0.212	0	5.74916e-16	234.726
								Hk2	3.89966e-20	3.48762	0.318	0.05	5.83662e-16	11.2171
								Zbtb7c	4.10948e-20	3.0238	0.255	0.017	6.15066e-16	8.13306
								Gem	5.09044e-20	4.22048	0.271	0.025	7.61887e-16	18.642
								Gbp7	8.70097e-20	1.77565	0.411	0.097	1.30227e-15	3.42391
								Kdelc2	1.19098e-19	1.36525	0.505	0.147	1.78254e-15	2.57621
								Irx5	1.22496e-19	4.90052	0.215	0.003	1.8334e-15	29.8677
								Junb	1.35225e-19	1.70034	0.748	0.449	2.02391e-15	3.24977
								Id4	1.54676e-19	5.20372	0.227	0.008	2.31504e-15	36.8533
								Epha3	1.80124e-19	1.91091	0.551	0.213	2.69592e-15	3.76046
								Gfpt2	1.92719e-19	2.85863	0.305	0.044	2.88443e-15	7.25328
								Bag3	2.01447e-19	1.38669	0.542	0.188	3.01506e-15	2.61478
								Celf4	2.56901e-19	2.5201	0.268	0.025	3.84504e-15	5.73621
								Itga2b	2.58185e-19	2.2799	0.312	0.044	3.86426e-15	4.85646
								Atp8a2	3.04832e-19	7.04636	0.202	0	4.56243e-15	132.18
								Tmeff2	4.16373e-19	4.0908	0.224	0.008	6.23185e-15	17.0394
								Sema3f	4.72574e-19	5.20607	0.215	0.006	7.07302e-15	36.9134
								Mgst3	5.20009e-19	1.92636	0.38	0.086	7.78297e-15	3.80096
								Ifi47	6.45461e-19	3.35847	0.255	0.022	9.66062e-15	10.2565
								Gbp2	8.58608e-19	2.21448	0.492	0.161	1.28508e-14	4.64113
								Ripk1	8.82508e-19	1.56335	0.396	0.094	1.32085e-14	2.95539
								Prokr1	1.20144e-18	7.17232	0.196	0	1.79819e-14	144.24
								Synpo	1.26582e-18	1.38801	0.517	0.175	1.89455e-14	2.61718
								Smim3	1.27581e-18	1.99233	0.343	0.066	1.90951e-14	3.9788
								Ric3	1.78996e-18	2.7091	0.259	0.025	2.67904e-14	6.53913
								Azin1	1.86712e-18	1.39989	0.536	0.183	2.79452e-14	2.63881
								Hspa1a	1.97083e-18	2.76757	0.573	0.258	2.94974e-14	6.80962
								Dyrk2	2.12615e-18	1.64938	0.287	0.039	3.18221e-14	3.13699
								Xaf1	2.27817e-18	1.71073	0.336	0.064	3.40974e-14	3.27326
								Ostn	2.37851e-18	8.9801	0.193	0	3.55992e-14	504.986
								Eif4ebp1	2.56811e-18	1.95031	0.371	0.083	3.84369e-14	3.86457
								Nol3	3.22695e-18	1.82886	0.283	0.036	4.82978e-14	3.55257
								Dner	3.42626e-18	5.90816	0.199	0.003	5.12809e-14	60.0526
								Sipa1l1	3.48275e-18	1.38188	0.411	0.108	5.21264e-14	2.60607
								Mkx	3.76484e-18	2.84771	0.215	0.008	5.63483e-14	7.19858
								Fxyd7	4.37372e-18	3.5225	0.234	0.017	6.54615e-14	11.4915
								Htatip2	4.73256e-18	2.17673	0.312	0.053	7.08323e-14	4.52129
								Adam22	4.82886e-18	1.56644	0.333	0.061	7.22735e-14	2.96173
								Paqr6	4.93572e-18	3.17089	0.277	0.039	7.3873e-14	9.00601
								Tbc1d8b	5.2213e-18	2.23331	0.277	0.036	7.81472e-14	4.70213
								Gse1	5.39536e-18	2.48251	0.29	0.042	8.07523e-14	5.58869
								Psmb8	5.469e-18	1.87823	0.53	0.205	8.18545e-14	3.67624
								Clip4	6.64969e-18	1.48219	0.315	0.053	9.95259e-14	2.79373
								Gmppb	6.76709e-18	1.72113	0.374	0.086	1.01283e-13	3.29695
								Slc36a2	7.87959e-18	4.72462	0.215	0.011	1.17934e-13	26.4395
								S100a4	8.47867e-18	3.71482	0.312	0.058	1.269e-13	13.1302
								Prps1	8.6845e-18	2.92028	0.259	0.028	1.29981e-13	7.56993
								Tmem98	9.18475e-18	2.82132	0.271	0.036	1.37468e-13	7.06807
								Ablim1	1.25946e-17	2.03301	0.249	0.025	1.88503e-13	4.09257
								Gadd45b	1.29071e-17	1.93355	0.732	0.463	1.9318e-13	3.81994
								Cd34	1.60236e-17	4.41838	0.199	0.006	2.39826e-13	21.3829
								Slc6a8	1.69834e-17	1.32262	0.48	0.15	2.54191e-13	2.5012
								Elk3	1.79796e-17	1.30362	0.355	0.075	2.691e-13	2.46847
								Acan	1.82521e-17	7.47524	0.184	0	2.73179e-13	177.939
								Adam19	1.88256e-17	1.7385	0.271	0.036	2.81762e-13	3.33687
								Crym	2.80743e-17	5.74956	0.202	0.008	4.20188e-13	53.8008
								Rgs2	4.024e-17	3.50183	0.231	0.019	6.02273e-13	11.3281
								Mtus1	4.30074e-17	1.38468	0.343	0.075	6.43692e-13	2.61113
								AW112010	4.86662e-17	3.89432	0.227	0.019	7.28387e-13	14.8699
								Enho	6.30293e-17	1.77605	0.274	0.039	9.4336e-13	3.42488
								Cracr2b	6.66486e-17	3.10871	0.271	0.042	9.97529e-13	8.62611
								Col5a1	6.8988e-17	1.4355	0.477	0.169	1.03254e-12	2.70477
								Hilpda	7.09927e-17	1.83301	0.386	0.102	1.06255e-12	3.56279
								Cspg4	8.26058e-17	2.97817	0.221	0.017	1.23636e-12	7.87984
								Lbx2	8.30568e-17	3.77783	0.193	0.006	1.24311e-12	13.7164
								Gpc6	1.09554e-16	1.42719	0.523	0.208	1.6397e-12	2.68923
								Tanc2	1.22207e-16	1.61356	0.318	0.064	1.82907e-12	3.06006
								Fads3	1.29118e-16	1.33856	0.421	0.119	1.93251e-12	2.52899
								Fmo2	1.35506e-16	4.78539	0.215	0.017	2.02811e-12	27.5769
								Tub	1.37785e-16	6.63368	0.174	0	2.06222e-12	99.2971
								Aldh18a1	1.40062e-16	3.15354	0.221	0.019	2.09631e-12	8.89838
								Tuba1c	1.74635e-16	2.16768	0.315	0.064	2.61376e-12	4.49299
								Fam53b	1.98112e-16	1.72231	0.243	0.028	2.96515e-12	3.29965
								Hhip	2.26834e-16	3.4643	0.215	0.017	3.39503e-12	11.0371
								Col6a5	2.6932e-16	11.3077	0.171	0	4.03091e-12	2534.91
								Gm17056	2.6932e-16	7.77035	0.171	0	4.03091e-12	218.327
								Aldh3a1	2.6932e-16	7.72321	0.171	0	4.03091e-12	211.31
								Egfl6	2.6932e-16	7.01899	0.171	0	4.03091e-12	129.696
								Ptgir	2.6932e-16	6.99913	0.171	0	4.03091e-12	127.922
								1810041L15Rik	4.02089e-16	5.33331	0.178	0.003	6.01807e-12	40.3167
								Pygl	4.4294e-16	3.24935	0.193	0.008	6.62948e-12	9.50938
								Epyc	5.2549e-16	9.23704	0.168	0	7.865e-12	603.429
								Gm29157	5.2549e-16	6.42065	0.168	0	7.865e-12	85.6657
								Pxdn	5.43169e-16	2.24927	0.231	0.025	8.12961e-12	4.75443
								Tubb6	5.71733e-16	2.85608	0.268	0.044	8.55714e-12	7.24043
								H2-M3	5.84267e-16	1.6995	0.343	0.083	8.74472e-12	3.24788
								Lin7a	6.33211e-16	6.05272	0.174	0.003	9.47727e-12	66.3819
								Slc5a6	6.55708e-16	2.95105	0.274	0.05	9.81399e-12	7.73309
								Pqlc1	7.28904e-16	1.76557	0.268	0.042	1.09095e-11	3.40008
								Fdxr	9.23564e-16	1.43387	0.296	0.055	1.3823e-11	2.70171
								Ptger1	9.77167e-16	3.2394	0.196	0.011	1.46253e-11	9.44398
								Cyp2f2	1.02351e-15	9.30332	0.165	0	1.53189e-11	631.799
								Me3	1.05109e-15	2.92674	0.202	0.014	1.57317e-11	7.6039
								Cfb	1.09243e-15	3.92063	0.181	0.006	1.63504e-11	15.1436
								Fhod3	1.2189e-15	2.11535	0.181	0.006	1.82432e-11	4.33294
								Bst2	1.42995e-15	1.5981	0.692	0.366	2.14021e-11	3.02744
								Gm26802	1.56024e-15	4.07637	0.199	0.014	2.33521e-11	16.8698
								Isg15	2.20209e-15	2.34091	0.458	0.158	3.29587e-11	5.06624
								Kctd15	2.45797e-15	3.34209	0.202	0.017	3.67885e-11	10.1407
								Adamts17	2.51339e-15	1.96838	0.19	0.011	3.76178e-11	3.91328
								1810055G02Rik	2.55628e-15	1.32069	0.358	0.091	3.82598e-11	2.49786
								Fas	2.69991e-15	1.8884	0.262	0.042	4.04096e-11	3.70225
								Rftn1	3.39081e-15	2.65216	0.221	0.025	5.07502e-11	6.28606
								Adamtsl3	3.56031e-15	4.81924	0.174	0.006	5.32872e-11	28.2316
								Pax1	3.86246e-15	7.19627	0.159	0	5.78094e-11	146.654
								Entpd3	3.86246e-15	6.73183	0.159	0	5.78094e-11	106.287
								Kcnb1	4.06636e-15	1.35868	0.24	0.033	6.08611e-11	2.56451
								Abcb1a	4.27781e-15	2.54698	0.243	0.036	6.4026e-11	5.84412
								Pde3a	4.8063e-15	2.78981	0.209	0.019	7.19359e-11	6.91538
								Col6a3	4.8829e-15	1.67496	0.611	0.288	7.30824e-11	3.1931
								Camk4	5.07417e-15	3.06288	0.181	0.008	7.5945e-11	8.3564
								Fam149a	5.38423e-15	1.88611	0.246	0.036	8.05858e-11	3.69637
								Cdc42ep2	5.49342e-15	2.23318	0.259	0.044	8.222e-11	4.70169
								Tiam1	5.54149e-15	5.11735	0.165	0.003	8.29395e-11	34.7116
								Lcat	5.88055e-15	5.176	0.165	0.003	8.80141e-11	36.1519
								Kcna4	5.99804e-15	4.78642	0.165	0.003	8.97727e-11	27.5966
								Papss2	7.46985e-15	3.64916	0.178	0.008	1.11801e-10	12.5461
								Irx3	9.029e-15	6.40074	0.162	0.003	1.35137e-10	84.4917
								Egr2	9.08885e-15	6.58565	0.162	0.003	1.36033e-10	96.046
								Lrrc17	9.27361e-15	3.24123	0.209	0.022	1.38798e-10	9.456
								Tmem30b	1.04399e-14	5.12697	0.162	0.003	1.56255e-10	34.944
								Ykt6	1.08862e-14	1.42516	0.411	0.13	1.62933e-10	2.68544
								H2-Ab1	1.41852e-14	2.90644	0.224	0.028	2.1231e-10	7.49765
								Gpha2	1.44753e-14	9.86064	0.153	0	2.16652e-10	929.714
								Car11	1.50255e-14	1.62014	0.259	0.044	2.24887e-10	3.07404
								Tgfb1	2.51195e-14	1.46405	0.393	0.125	3.75964e-10	2.75882
								Cxcl1	2.91262e-14	6.72298	0.184	0.014	4.35932e-10	105.638
								H2-DMa	3.15608e-14	2.30774	0.165	0.006	4.72371e-10	4.95108
								Zim1	3.19652e-14	3.57875	0.165	0.006	4.78423e-10	11.9484
								9930111J21Rik2	3.37908e-14	4.06644	0.184	0.014	5.05747e-10	16.7541
								Tsku	3.53846e-14	2.68967	0.206	0.022	5.29601e-10	6.45165
								Prr5l	3.67196e-14	3.66513	0.171	0.008	5.49582e-10	12.6857
								Rab27b	4.20462e-14	4.91696	0.156	0.003	6.29305e-10	30.2102
								Sox4	4.35611e-14	1.83495	0.57	0.263	6.51979e-10	3.56759
								Mgat5	4.41137e-14	1.30389	0.283	0.058	6.6025e-10	2.46893
								Cmip	4.52734e-14	1.89593	0.237	0.036	6.77607e-10	3.72162
								Enpp5	5.04467e-14	1.72724	0.237	0.039	7.55035e-10	3.31094
								Csmd1	5.38799e-14	6.88497	0.146	0	8.06421e-10	118.191
								Csrnp1	5.65895e-14	1.49714	0.243	0.042	8.46974e-10	2.82283
								Srbd1	6.33162e-14	1.41143	0.265	0.05	9.47654e-10	2.66001
								Tnfrsf12a	6.58509e-14	3.79106	0.19	0.017	9.8559e-10	13.8428
								Ifrd1	7.21711e-14	1.79709	0.561	0.247	1.08018e-09	3.4752
								Plekha6	7.84804e-14	1.97701	0.246	0.044	1.17462e-09	3.93676
								Best1	8.46149e-14	1.36379	0.168	0.008	1.26643e-09	2.5736
								Sp7	8.72578e-14	2.2483	0.231	0.036	1.30599e-09	4.75123
								Usp2	8.92756e-14	2.73679	0.199	0.022	1.33619e-09	6.66586
								B3gnt8	9.20716e-14	3.19442	0.181	0.014	1.37804e-09	9.15414
								Ly6a	1.07803e-13	4.60723	0.159	0.006	1.61349e-09	24.3734
								Chek2	1.17805e-13	3.89855	0.159	0.006	1.76318e-09	14.9135
								Ifi27l2a	1.18686e-13	2.86988	0.237	0.042	1.77637e-09	7.31003
								Ccdc106	1.33173e-13	2.53821	0.181	0.014	1.9932e-09	5.80867
								St6galnac2	1.43827e-13	3.27784	0.165	0.008	2.15266e-09	9.69902
								P4ha3	1.62666e-13	3.81939	0.15	0.003	2.43462e-09	14.1173
								Olfm1	1.84277e-13	2.19611	0.24	0.044	2.75807e-09	4.58243
								Fam212a	1.92008e-13	3.07222	0.184	0.017	2.87378e-09	8.41066
								Mndal	2.20614e-13	2.08065	0.202	0.025	3.30193e-09	4.22997
								E130311K13Rik	2.30398e-13	1.37342	0.296	0.072	3.44837e-09	2.59084
								Sox6	2.35294e-13	3.72508	0.162	0.008	3.52165e-09	13.224
								Adcy7	2.60554e-13	1.95437	0.209	0.028	3.89971e-09	3.87547
								Kcnj2	2.96045e-13	5.18463	0.146	0.003	4.4309e-09	36.3689
								Pkia	3.15249e-13	3.58843	0.193	0.022	4.71833e-09	12.0289
								Hspa2	3.43619e-13	1.43831	0.252	0.05	5.14295e-09	2.71003
								Gpc3	3.82052e-13	1.601	0.645	0.355	5.71818e-09	3.03355
								Meox2	3.82097e-13	8.04147	0.137	0	5.71885e-09	263.466
								Rbpjl	3.82097e-13	6.92772	0.137	0	5.71885e-09	121.745
								D030045P18Rik	3.82097e-13	6.58119	0.137	0	5.71885e-09	95.7491
								Scn7a	4.0951e-13	2.18789	0.234	0.042	6.12914e-09	4.55639
								Ncam1	4.2596e-13	1.7574	0.349	0.114	6.37535e-09	3.38088
								Arhgap44	4.26559e-13	3.20791	0.171	0.014	6.3843e-09	9.24014
								Col5a3	4.97267e-13	2.56344	0.165	0.011	7.44259e-09	5.91117
								Dctpp1	6.34921e-13	1.86704	0.243	0.047	9.50286e-09	3.64783
								Cdo1	6.42436e-13	2.2598	0.165	0.011	9.61534e-09	4.78925
								Pou3f1	7.31692e-13	7.19285	0.134	0	1.09512e-08	146.306
								Ntn5	7.31692e-13	6.76727	0.134	0	1.09512e-08	108.931
								Fstl4	7.31692e-13	6.13866	0.134	0	1.09512e-08	70.4566
								Wisp1	8.31713e-13	2.04156	0.19	0.022	1.24483e-08	4.11691
								Fdps	1.0874e-12	1.51721	0.308	0.086	1.62752e-08	2.86238
								Myoc	1.08775e-12	8.44084	0.146	0.006	1.62803e-08	347.493
								Gm26778	1.1176e-12	2.98507	0.174	0.017	1.67271e-08	7.91763
								Pappa	1.34744e-12	4.29653	0.146	0.006	2.01671e-08	19.651
								Meis2	1.39888e-12	7.4154	0.131	0	2.09371e-08	170.71
								Galnt9	1.39888e-12	6.6404	0.131	0	2.09371e-08	99.7607
								Kcnb2	1.39888e-12	6.56409	0.131	0	2.09371e-08	94.6212
								Gm11627	1.54836e-12	1.37157	0.24	0.047	2.31743e-08	2.58751
								Pqlc3	1.62047e-12	1.46925	0.234	0.044	2.42536e-08	2.76878
								Tubb2b	1.80241e-12	3.07923	0.212	0.036	2.69766e-08	8.45164
								Uba7	2.00191e-12	1.34856	0.24	0.047	2.99627e-08	2.54657
								Daxx	2.19813e-12	1.44412	0.252	0.055	3.28994e-08	2.72097
								Def6	2.26236e-12	2.20805	0.218	0.039	3.38608e-08	4.6205
								Cdkl2	2.32146e-12	3.16696	0.159	0.011	3.47452e-08	8.98149
								Sgms2	2.36218e-12	4.61274	0.143	0.006	3.53547e-08	24.4665
								Naalad2	2.36658e-12	1.53954	0.243	0.05	3.54206e-08	2.90702
								Cited1	2.43747e-12	4.79828	0.143	0.006	3.64816e-08	27.8245
								Rspo1	2.67017e-12	6.60646	0.128	0	3.99644e-08	97.441
								Prr5	3.03007e-12	2.65618	0.171	0.017	4.53511e-08	6.3036
								Nrk	3.41174e-12	1.37579	0.24	0.047	5.10635e-08	2.5951
								Dram1	3.74017e-12	4.95298	0.14	0.006	5.59791e-08	30.9739
								Stbd1	4.55494e-12	2.77503	0.196	0.03	6.81738e-08	6.84492
								Sdc1	4.72832e-12	2.39115	0.252	0.061	7.07688e-08	5.24577
								Rnf122	5.01788e-12	2.59896	0.187	0.025	7.51027e-08	6.05849
								Cacna2d2	5.15109e-12	2.45947	0.187	0.025	7.70964e-08	5.50014
								Prkce	5.43537e-12	1.76632	0.193	0.028	8.13512e-08	3.40186
								Cad	6.80449e-12	1.34782	0.215	0.039	1.01843e-07	2.54527
								Traf1	7.1456e-12	2.39924	0.153	0.011	1.06948e-07	5.27527
								Arsi	7.18765e-12	3.50007	0.153	0.011	1.07578e-07	11.3143
								Map3k5	7.8808e-12	2.46714	0.146	0.008	1.17952e-07	5.52945
								1700023F06Rik	8.69039e-12	2.61514	0.171	0.019	1.30069e-07	6.12681
								Lrrc49	8.93164e-12	1.67677	0.218	0.042	1.3368e-07	3.19712
								Sema3c	9.68277e-12	6.97835	0.121	0	1.44922e-07	126.093
								Ang	1.02665e-11	1.32725	0.259	0.061	1.53658e-07	2.50923
								Vps37d	1.06354e-11	1.52603	0.196	0.03	1.5918e-07	2.87991
								Penk	1.15892e-11	5.10735	0.156	0.014	1.73456e-07	34.4719
								Vps16	1.20721e-11	1.3372	0.255	0.061	1.80683e-07	2.52661
								B230217C12Rik	1.4733e-11	1.5541	0.206	0.036	2.20509e-07	2.93651
								Cenpw	1.51671e-11	3.05265	0.15	0.011	2.27006e-07	8.29732
								Tnik	1.59251e-11	1.35523	0.224	0.044	2.38351e-07	2.55837
								H2-Aa	1.66339e-11	2.38666	0.181	0.025	2.48959e-07	5.22945
								Ddx51	1.70001e-11	1.60765	0.174	0.022	2.5444e-07	3.04754
								Rpl39l	1.83959e-11	7.92652	0.118	0	2.75331e-07	243.289
								Unc5b	1.88048e-11	3.79794	0.134	0.006	2.81451e-07	13.9089
								Tenm4	1.98843e-11	2.46441	0.134	0.006	2.97608e-07	5.519
								Ankmy1	2.03255e-11	1.48623	0.187	0.028	3.04212e-07	2.80156
								Atp6v0e2	2.21193e-11	2.79703	0.146	0.011	3.3106e-07	6.95006
								Fras1	2.36494e-11	3.54411	0.14	0.008	3.5396e-07	11.665
								Hsd11b1	2.47098e-11	3.50891	0.146	0.011	3.69831e-07	11.3838
								Ttll5	2.55028e-11	1.79576	0.174	0.022	3.81701e-07	3.47199
								Adamts3	2.85578e-11	3.32	0.125	0.003	4.27425e-07	9.98662
								Srxn1	2.87544e-11	1.75949	0.24	0.055	4.30367e-07	3.38579
								Pak1	2.95183e-11	2.09928	0.202	0.036	4.418e-07	4.28495
								Piezo2	3.05815e-11	1.93511	0.165	0.019	4.57713e-07	3.82408
								Plk2	3.39495e-11	2.06522	0.24	0.058	5.08122e-07	4.18498
								Bbc3	3.42345e-11	2.10833	0.165	0.019	5.12388e-07	4.31191
								Rap1gap	3.44337e-11	3.94694	0.131	0.006	5.15369e-07	15.4223
								Dkk2	3.48964e-11	7.91058	0.115	0	5.22294e-07	240.614
								Itgbl1	3.65604e-11	1.33948	0.542	0.327	5.47199e-07	2.5306
								Slc4a8	4.40024e-11	5.3909	0.121	0.003	6.58585e-07	41.9587
								Hsph1	4.45519e-11	1.31538	0.417	0.169	6.66808e-07	2.48868
								Reps2	4.66523e-11	1.42888	0.19	0.033	6.98245e-07	2.69238
								Atf3	4.70055e-11	3.77935	0.283	0.091	7.03532e-07	13.7308
								Smad9	4.7625e-11	1.70219	0.171	0.022	7.12803e-07	3.25394
								A730049H05Rik	5.46646e-11	3.31983	0.143	0.011	8.18164e-07	9.98548
								Tnnt1	5.62529e-11	1.72739	0.206	0.039	8.41938e-07	3.31128
								Eda	5.91622e-11	2.16889	0.156	0.017	8.8548e-07	4.49678
								Tiam2	5.95494e-11	4.60432	0.128	0.006	8.91276e-07	24.3243
								Nr4a3	6.37383e-11	4.67437	0.128	0.006	9.53972e-07	25.5344
								En1	6.60981e-11	6.91148	0.112	0	9.8929e-07	120.382
								Ppp1r3b	7.95188e-11	3.68417	0.134	0.008	1.19016e-06	12.8542
								Lag3	9.40326e-11	2.06106	0.193	0.036	1.40739e-06	4.17292
								Ggct	1.06731e-10	4.2475	0.125	0.006	1.59744e-06	18.9944
								Xylt1	1.09881e-10	2.84564	0.14	0.011	1.64459e-06	7.18826
								Fst	1.25013e-10	8.33481	0.109	0	1.87107e-06	322.869
								Fgf18	1.25013e-10	6.34148	0.109	0	1.87107e-06	81.0916
								Impa2	1.25013e-10	5.59721	0.109	0	1.87107e-06	48.4093
								B4galt5	1.25993e-10	2.04142	0.146	0.014	1.88574e-06	4.11649
								Lca5l	1.37938e-10	1.3457	0.227	0.053	2.06452e-06	2.54153
								Vnn1	1.42521e-10	3.3174	0.125	0.006	2.13311e-06	9.96865
								Steap2	1.46781e-10	1.48965	0.221	0.05	2.19687e-06	2.80821
								Slc16a4	1.69567e-10	5.0181	0.115	0.003	2.53791e-06	32.404
								Nnmt	1.74342e-10	4.63127	0.165	0.025	2.60938e-06	24.7828
								Fgf7	1.9147e-10	3.96133	0.115	0.003	2.86573e-06	15.5768
								Itga2	1.9393e-10	2.69025	0.115	0.003	2.90255e-06	6.45424
								Thsd4	1.96083e-10	1.89434	0.162	0.022	2.93477e-06	3.71753
								Mov10	1.98124e-10	1.31007	0.215	0.047	2.96532e-06	2.47954
								Epb41l4b	2.21511e-10	1.9786	0.137	0.011	3.31536e-06	3.94111
								Samd14	2.21899e-10	1.8171	0.202	0.042	3.32115e-06	3.52373
								Kitl	2.24726e-10	4.02199	0.153	0.019	3.36347e-06	16.2457
								Olfm2	2.36098e-10	7.26148	0.106	0	3.53368e-06	153.435
								Prss35	2.36098e-10	7.14037	0.106	0	3.53368e-06	141.08
								Epha5	2.36098e-10	6.31594	0.106	0	3.53368e-06	79.6689
								Cd109	2.36098e-10	6.24168	0.106	0	3.53368e-06	75.6716
								Vwc2	2.36098e-10	6.18158	0.106	0	3.53368e-06	72.584
								Homer2	2.4927e-10	1.62051	0.15	0.017	3.73082e-06	3.07483
								Dusp5	2.5458e-10	3.9941	0.134	0.011	3.8103e-06	15.9347
								Ptch2	2.5939e-10	3.58144	0.128	0.008	3.88229e-06	11.9708
								Nox4	3.06044e-10	3.39186	0.128	0.008	4.58056e-06	10.4967
								H2-Eb1	3.25173e-10	3.17026	0.19	0.036	4.86687e-06	9.00206
								Tmem106a	3.59346e-10	1.94009	0.165	0.025	5.37832e-06	3.8373
								Angptl1	3.71167e-10	5.70919	0.137	0.014	5.55526e-06	52.3162
								Maff	3.8921e-10	2.4689	0.206	0.047	5.8253e-06	5.5362
								Igf2bp2	4.31004e-10	1.83055	0.118	0.006	6.45084e-06	3.55673
								Grb14	4.33647e-10	4.07656	0.118	0.006	6.4904e-06	16.872
								Zdbf2	4.45256e-10	7.25011	0.103	0	6.66415e-06	152.23
								Iigp1	4.51866e-10	2.76549	0.246	0.069	6.76308e-06	6.79977
								Dnm1	5.66092e-10	2.8984	0.137	0.014	8.4727e-06	7.45599
								Irak3	6.30996e-10	1.85253	0.174	0.03	9.44412e-06	3.61132
								Lrrfip1	6.52804e-10	1.41915	0.202	0.044	9.77051e-06	2.67429
								Atp8b1	6.74244e-10	4.13399	0.109	0.003	1.00914e-05	17.5571
								Dcn	6.85446e-10	2.0444	0.966	0.947	1.02591e-05	4.12502
								Cd276	6.87224e-10	3.18519	0.109	0.003	1.02857e-05	9.09573
								Cyp39a1	7.57684e-10	1.79186	0.178	0.033	1.13403e-05	3.4626
								Wisp2	8.38535e-10	7.16328	0.1	0	1.25504e-05	143.339
								Fam198a	8.38535e-10	5.62792	0.1	0	1.25504e-05	49.4508
								Fstl3	8.53786e-10	2.20152	0.15	0.019	1.27786e-05	4.59964
								Cd74	9.49882e-10	2.01994	0.265	0.08	1.42169e-05	4.05568
								Ptgs2	1.17941e-09	3.7167	0.178	0.036	1.76523e-05	13.1473
								Slc43a3	1.19657e-09	1.64904	0.128	0.011	1.79091e-05	3.13626
								Igsf11	1.21917e-09	4.72745	0.106	0.003	1.82473e-05	26.4913
								Umps	1.33226e-09	1.74459	0.165	0.028	1.99399e-05	3.351
								Fbxo17	1.34555e-09	1.511	0.153	0.022	2.01389e-05	2.85007
								Gyg	1.43196e-09	1.48928	0.209	0.05	2.14322e-05	2.8075
								Sik1	1.44695e-09	1.41576	0.231	0.064	2.16565e-05	2.66801
								Nme4	1.44767e-09	2.15326	0.146	0.019	2.16673e-05	4.44831
								Osbpl6	1.53183e-09	1.38962	0.165	0.028	2.29269e-05	2.6201
								Mmp9	1.7942e-09	3.19175	0.125	0.011	2.68539e-05	9.13716
								Kcnj15	2.27252e-09	4.60867	0.103	0.003	3.40128e-05	24.3976
								Emcn	2.28696e-09	4.78264	0.103	0.003	3.4229e-05	27.5244
								Mid1	2.31024e-09	1.65172	0.178	0.036	3.45774e-05	3.14208
								Pcolce2	2.36052e-09	4.05299	0.103	0.003	3.53299e-05	16.5986
								Ntn1	2.74896e-09	4.48204	0.121	0.011	4.11437e-05	22.3475
								Fkbp1b	2.99151e-09	3.64558	0.121	0.011	4.4774e-05	12.5149
								Trim46	3.25879e-09	1.39319	0.109	0.006	4.87744e-05	2.62659
								Aven	3.55222e-09	1.47249	0.193	0.044	5.3166e-05	2.775
								Gsta4	4.03943e-09	1.83088	0.629	0.36	6.04581e-05	3.55754
								Fes	4.11844e-09	1.63579	0.14	0.019	6.16406e-05	3.10758
								Tnc	4.15059e-09	6.58649	0.1	0.003	6.21218e-05	96.1015
								Wscd2	4.15059e-09	4.55878	0.1	0.003	6.21218e-05	23.5683
								Fam107a	4.22395e-09	2.50148	0.134	0.017	6.32198e-05	5.66265
								Lgi4	4.35907e-09	2.25997	0.134	0.017	6.52423e-05	4.78982
								Mid2	4.53439e-09	3.51002	0.1	0.003	6.78663e-05	11.3926
								Hs6st1	4.67483e-09	1.3651	0.224	0.064	6.99682e-05	2.57595
								Elf4	4.80324e-09	1.32622	0.159	0.028	7.18901e-05	2.50744
								Gbp3	5.14139e-09	1.51891	0.246	0.078	7.69512e-05	2.86575
								Abcc9	5.74008e-09	3.33482	0.112	0.008	8.59118e-05	10.0898
								Sema4d	5.8746e-09	3.57143	0.112	0.008	8.79252e-05	11.8879
								Cacng7	6.3371e-09	2.56199	0.137	0.019	9.48474e-05	5.9052
								Gbp5	6.4127e-09	3.53201	0.125	0.014	9.59789e-05	11.5675
								Rab20	6.63558e-09	2.00569	0.162	0.03	9.93147e-05	4.0158
								Osgin1	6.98096e-09	1.53531	0.156	0.028	0.000104484	2.8985
								Vcan	7.01059e-09	3.69819	0.131	0.017	0.000104927	12.9797
								Plk3	7.70018e-09	3.22118	0.118	0.011	0.000115249	9.32548
								Ldlr	8.66124e-09	1.90215	0.196	0.05	0.000129633	3.7377
								Pcdh19	8.94963e-09	1.42809	0.125	0.014	0.000133949	2.69091
								Hmgcs1	1.03944e-08	1.41755	0.355	0.147	0.000155573	2.67132
								Arid5a	1.15149e-08	2.95029	0.134	0.019	0.000172343	7.72905
								Gm14002	1.15667e-08	2.37551	0.103	0.006	0.000173119	5.1892
								Acox3	1.4254e-08	1.6831	0.237	0.075	0.000213339	3.21118
								Abcc1	1.4518e-08	1.51177	0.159	0.03	0.00021729	2.85159
								Mtmr11	1.68796e-08	1.84039	0.178	0.042	0.000252636	3.58106
								Ackr3	1.72504e-08	1.54453	0.162	0.033	0.000258187	2.9171
								Arhgef19	1.99953e-08	3.41215	0.1	0.006	0.00029927	10.6453
								Tmem121	2.45051e-08	2.18302	0.125	0.017	0.000366768	4.54104
								Npr3	2.49979e-08	3.36964	0.165	0.039	0.000374144	10.3362
								Sh3kbp1	2.52733e-08	2.52861	0.125	0.017	0.000378265	5.77015
								Gm2000	2.68798e-08	1.75868	0.143	0.025	0.000402311	3.38389
								Aff2	2.712e-08	1.75459	0.137	0.022	0.000405906	3.37429
								Cib2	2.9159e-08	1.63358	0.159	0.033	0.000436423	3.10282
								Itga10	2.94014e-08	1.31727	0.143	0.025	0.000440051	2.49194
								Lmcd1	4.16865e-08	3.46882	0.109	0.011	0.000623922	11.0718
								Il4ra	4.2617e-08	2.80562	0.103	0.008	0.000637848	6.99156
								Fgfr3	5.15935e-08	2.81403	0.15	0.03	0.0007722	7.03247
								Ifi203	5.2764e-08	2.38879	0.115	0.014	0.000789719	5.23717
								Rpl36a-ps1	6.10747e-08	1.88461	0.121	0.017	0.000914105	3.69252
								Rcan3	6.56802e-08	1.33194	0.15	0.03	0.000983035	2.51741
								Ppp1r3c	6.77677e-08	2.86914	0.131	0.022	0.00101428	7.30629
								Adam33	7.00246e-08	3.16635	0.112	0.014	0.00104806	8.97773
								Nmral1	7.34134e-08	1.97084	0.137	0.025	0.00109878	3.91996
								Rilp	7.5287e-08	2.97103	0.1	0.008	0.00112682	7.84096
								Khdrbs3	8.16478e-08	1.84652	0.118	0.017	0.00122202	3.59631
								Ypel2	8.47614e-08	2.47592	0.1	0.008	0.00126862	5.56321
								Mecom	8.62058e-08	2.92698	0.1	0.008	0.00129024	7.60518
								Tstd3	8.86663e-08	1.81376	0.1	0.008	0.00132707	3.51557
								3110082I17Rik	9.01984e-08	1.4469	0.159	0.036	0.00135	2.72622
								Rasl11a	9.63226e-08	3.00753	0.206	0.066	0.00144166	8.04186
								Cldn1	1.04482e-07	2.9992	0.146	0.033	0.00156379	7.99556
								Gm12840	1.1603e-07	4.42693	0.156	0.039	0.00173662	21.5099
								Ccl7	1.1767e-07	5.12872	0.115	0.017	0.00176116	34.9863
								Hsf4	1.22218e-07	1.65071	0.14	0.028	0.00182924	3.13988
								6430573F11Rik	1.40487e-07	1.86321	0.128	0.022	0.00210268	3.63817
								Slfn8	1.41167e-07	2.39733	0.109	0.014	0.00211284	5.26827
								Hist2h3c2	1.43049e-07	2.14484	0.137	0.028	0.00214101	4.42244
								Plcl2	1.51757e-07	2.09652	0.103	0.011	0.00227135	4.27678
								Mocos	2.10555e-07	1.62778	0.137	0.028	0.00315138	3.09038
								Ccdc134	2.12365e-07	1.52438	0.159	0.039	0.00317846	2.87663
								Synpo2	2.24125e-07	1.79756	0.137	0.028	0.00335448	3.47633
								Zfp827	2.58195e-07	2.37682	0.106	0.014	0.0038644	5.19389
								Pdia5	2.8324e-07	1.32634	0.146	0.033	0.00423925	2.50765
								Jpt2	3.13543e-07	1.75627	0.112	0.017	0.0046928	3.37824
								Slc16a10	3.15099e-07	2.3716	0.112	0.017	0.00471609	5.17515
								Fndc5	3.24594e-07	1.75969	0.193	0.064	0.0048582	3.38625
								Uros	3.53589e-07	1.70234	0.134	0.028	0.00529217	3.25427
								Ston2	4.44209e-07	2.43431	0.109	0.017	0.00664848	5.40505
								Dock9	4.91324e-07	1.52101	0.162	0.044	0.00735365	2.86993
								Tbc1d22b	5.18882e-07	2.30253	0.103	0.014	0.00776611	4.93322
								Cbx8	5.20587e-07	1.34825	0.178	0.053	0.00779163	2.54603
								4930523C07Rik	5.25018e-07	1.45603	0.165	0.047	0.00785795	2.74352
								Nfkb2	5.63959e-07	1.67081	0.137	0.03	0.00844077	3.18394
								Clec1a	5.80495e-07	1.82349	0.125	0.025	0.00868827	3.53936
								Fdft1	7.26e-07	2.45437	0.118	0.022	0.010866	5.48072
								Isoc2b	7.32717e-07	1.98524	0.118	0.022	0.0109666	3.95929
								Svip	7.87433e-07	1.77979	0.112	0.019	0.0117855	3.43377
								Slc40a1	8.10132e-07	2.39177	0.112	0.019	0.0121252	5.24799
								Mapk12	9.42731e-07	2.29204	0.1	0.014	0.0141099	4.89749
								Smyd4	1.31071e-06	1.465	0.137	0.033	0.0196175	2.76063
								Wasf3	1.49203e-06	2.12715	0.118	0.025	0.0223312	4.36852
								Olfr1033	1.62213e-06	2.18481	0.103	0.017	0.0242785	4.54666
								Efna4	3.25488e-06	1.50275	0.121	0.028	0.0487157	2.83382
