# Supplementary material for: Single-Cell Approaches Define the Murine Leptomeninges: Cortical Brain Interface as a Distinct Cellular Neighborhood Composed of Neural and Non-neural Cell Types
Source: eNeuro. 2025 Aug 22;12(8):ENEURO.0046-25.2025. doi: 10.1523/ENEURO.0046-25.2025 (PMC12376965; doi:10.1523/ENEURO.0046-25.2025)
Supplement: Figure 2-2 — Genes differentially expressed in border astrocytes versus cortical grey matter astrocytes. Differential gene expression analysis was performed on the merged astrocyte dataset shown in Fig. 2A, comparing the border astrocytes (cluster 2) and the cortical grey matter astrocytes (cluster 1). Differentially expressed genes were defined as those expressed in >10% of cells in either group with a Bonferroni adjusted p-value < 0.05 (Adj. p-value) and ≥ 1.3 average log2 fold change (Avg log2FC). *Denotes genes included in the border astrocyte gene signature. Download Figure 2-2, XLS file. [file eneuro-12-ENEURO.0046-25.2025-s006.xls]

## Sheet: Figure 2-2
Figure 2-2. Genes differentially expressed in border astrocytes versus cortical grey matter astrocytes. Differential gene expression analysis was performed on the merged astrocyte dataset shown in Fig. 2A, comparing the border astrocytes (cluster 2) and the cortical grey matter astrocytes (cluster 1). Differentially expressed genes were defined as those expressed in >10% of cells in either group …
Grey Matter Associated Astrocytes Differential Genes						Border Astrocytes Differential Genes
Gene	p_val	p_val_adj	Log2 fold-change of average expression	Average Fold Change		Gene	p_val	p_val_adj	Log2 fold-change of average expression	Average Fold Change
Gria2	6.43071e-94	9.13225e-90	4.97489	155.576		Myoc*	1.12467e-130	1.59715e-126	6.78407	110.207
Mfge8	1.84264e-76	2.61673e-72	2.82242	63.5342		Gfap*	3.78227e-122	5.3712e-118	5.33368	40.3273
Slc1a3	3.02108e-74	4.29024e-70	1.97889	45.9219		Fxyd6*	1.46384e-113	2.0788e-109	4.43988	21.7038
Slc7a10	2.99023e-69	4.24643e-65	3.67151	41.3018		Dbi*	8.72953e-94	1.23968e-89	3.36867	10.3293
Gnao1	4.45027e-67	6.31983e-63	2.64575	32.8502		Cpe*	3.8087e-91	5.40873e-87	2.81888	7.05615
Luzp2	2.69448e-63	3.82643e-59	3.96622	31.4479		6330403K07Rik*	5.1181e-91	7.26821e-87	4.7248	26.4427
Gm3764	1.5562e-62	2.20996e-58	2.38849	28.6743		Id3*	3.65882e-87	5.19589e-83	2.88107	7.36697
S1pr1	2.87925e-62	4.08882e-58	2.13074	27.2328		Gm42418*	7.82446e-81	1.11115e-76	2.78134	6.87489
Ntm	2.08337e-53	2.9586e-49	2.0775	24.0038		Fbxo2*	1.3981e-77	1.98544e-73	3.3999	10.5553
Ptprz1	1.19593e-49	1.69835e-45	1.69077	22.7534		Ckb*	6.47733e-77	9.19846e-73	1.83449	3.56646
Gpr37l1	1.96702e-49	2.79337e-45	1.44737	20.2955		Apoe*	3.81736e-71	5.42103e-67	1.68487	3.21512
Grin2c	3.85219e-49	5.47049e-45	3.10282	18.9553		Slc38a1*	1.16178e-67	1.64984e-63	5.98258	63.232
Vegfa	4.8726e-47	6.91957e-43	2.82772	18.3692		Fabp7*	2.62674e-67	3.73024e-63	3.06287	8.35635
Igfbp2	5.66918e-47	8.0508e-43	4.34309	18.3274		Vim*	3.6914e-67	5.24215e-63	3.87221	14.6437
Son	9.508e-47	1.35023e-42	1.65077	17.7891		Ass1*	4.2066e-67	5.9738e-63	3.94292	15.3794
Pnisr	5.40099e-46	7.66995e-42	2.20851	15.6772		Aqp4*	5.9259e-67	8.41537e-63	2.32653	5.01598
Slco1c1	3.31983e-45	4.7145e-41	3.29008	15.6297		Sparcl1*	9.82228e-66	1.39486e-61	1.44704	2.72648
Malat1	4.11223e-44	5.83978e-40	1.58043	14.333		Aldh1a1*	1.77449e-63	2.51995e-59	4.25064	19.0357
Lsamp	2.91756e-43	4.14323e-39	1.94678	13.6379		Id1*	7.21737e-63	1.02494e-58	3.17422	9.02685
Slc6a1	1.43104e-42	2.03222e-38	2.00189	12.7419		Ubb*	3.42228e-60	4.85998e-56	2.20121	4.59866
F3	1.03266e-39	1.46648e-35	2.0062	12.5407		Gm10076	4.73102e-60	6.71852e-56	3.87844	14.7071
Prnp	5.68596e-39	8.07464e-35	1.49374	11.7189		Fxyd1	2.01303e-59	2.8587e-55	2.80165	6.97236
Tril	4.37127e-38	6.20763e-34	1.95156	10.9085		Serpinf1	8.55468e-58	1.21485e-53	3.06489	8.36804
Ncam1	9.38505e-38	1.33277e-33	1.97865	10.7932		Mtch1	1.3371e-57	1.89881e-53	2.7697	6.81966
Cxcl14	4.74627e-37	6.74018e-33	2.06626	10.7782		Mt1	6.66593e-56	9.46628e-52	1.53198	2.89183
Ogt	2.10448e-33	2.98857e-29	2.32471	10.6481		Padi2	5.76207e-55	8.18272e-51	3.01648	8.09189
Cadm1	2.51606e-33	3.57305e-29	1.62478	9.78166		Clu	5.33155e-54	7.57134e-50	1.48335	2.79597
Tcf4	7.78512e-33	1.10557e-28	1.5207	9.36077		C4b	9.08309e-54	1.28989e-49	4.01209	16.1346
Ttc14	1.8361e-32	2.60745e-28	2.1691	8.90187		Tmem47	2.60059e-52	3.69309e-48	1.99564	3.98792
Gjb6	5.77546e-30	8.20173e-26	1.89479	8.59096		Cidea	1.2709e-49	1.8048e-45	4.78176	27.5076
Slc6a11	1.25858e-29	1.78731e-25	1.81394	8.33761		mt-Nd4l	3.24406e-49	4.60689e-45	2.19308	4.57282
Rsrp1	1.44723e-29	2.05521e-25	1.61687	8.30762		mt-Nd4	2.01977e-48	2.86827e-44	1.43651	2.70666
St6galnac5	2.38377e-29	3.3852e-25	4.19922	7.70962		Gria1	3.27512e-48	4.651e-44	5.36315	41.1593
Aplp1	2.48167e-29	3.52422e-25	1.77314	7.39283		Prdx6	4.36952e-48	6.20516e-44	1.39365	2.62742
Ank2	3.52759e-29	5.00953e-25	1.93081	7.14426		Cd63	7.66135e-48	1.08799e-43	1.66658	3.17462
AI464131	4.55556e-29	6.46935e-25	2.44749	7.0995		Slc6a6	9.75062e-48	1.38469e-43	6.48973	89.8677
Fgfr3	6.70743e-29	9.52522e-25	1.54891	7.07349		Gnai2	4.22533e-47	6.0004e-43	1.99089	3.97483
Fzd2	4.65596e-28	6.61193e-24	2.83678	6.60565		Mt2	1.83206e-46	2.60171e-42	1.54037	2.90869
Phkg1	3.61423e-27	5.13256e-23	1.90726	6.60097		Agt	2.24333e-46	3.18576e-42	3.50203	11.3296
Mertk	1.04123e-26	1.47865e-22	2.45287	6.43557		Itm2b	2.1508e-45	3.05435e-41	1.36566	2.57695
Mfsd2a	7.17804e-26	1.01935e-21	4.15293	6.29541		Uba52	6.11552e-45	8.68465e-41	2.67522	6.38735
Cwc22	7.33185e-26	1.0412e-21	5.36813	6.25819		Igfbp5	4.65479e-44	6.61026e-40	2.53087	5.77921
Camk2n1	8.68608e-24	1.23351e-19	1.71897	6.21069		Hspb8	5.58665e-44	7.9336e-40	3.25587	9.55246
Leng8	1.30807e-23	1.85759e-19	2.31276	6.16561		Fabp5	9.11268e-42	1.29409e-37	2.0817	4.23307
Luc7l3	4.58264e-23	6.50781e-19	1.90135	6.12268		Gnas	9.16625e-42	1.3017e-37	1.9746	3.93019
Mat2a	1.75602e-22	2.49372e-18	2.00609	5.7782		Cxxc5	3.05104e-41	4.33278e-37	2.50378	5.67168
Grm3	4.88878e-22	6.94255e-18	2.7237	5.63175		Nrp2	3.83859e-41	5.45118e-37	3.03228	8.181
Daam2	1.63907e-21	2.32764e-17	2.28187	5.52794		Sulf2	1.44938e-40	2.05826e-36	4.25142	19.0461
Adora2b	2.38089e-21	3.3811e-17	3.64854	5.47505		Bloc1s1	4.49995e-40	6.39038e-36	2.5883	6.0139
Prpf4b	2.41879e-21	3.43493e-17	1.75638	5.45464		Pacrg	1.38696e-39	1.96963e-35	2.85669	7.24351
Clmn	1.14642e-20	1.62804e-16	2.43554	5.41113		Enpp2	1.93536e-39	2.7484e-35	3.30686	9.89609
Hmgn3	3.2636e-20	4.63463e-16	1.93222	5.40965		Gpm6b	3.69063e-38	5.24107e-34	1.51668	2.86131
Cadm2	3.30916e-20	4.69934e-16	1.6799	5.39563		Nbl1	2.25706e-37	3.20525e-33	3.67125	12.7396
Frmd4a	1.92753e-19	2.73728e-15	2.36787	5.30815		Mgst1	3.15816e-37	4.4849e-33	2.66204	6.32929
Luc7l2	6.06278e-19	8.60975e-15	1.76734	5.23611		Pcsk1n	3.96925e-37	5.63674e-33	2.11286	4.32549
Sfrp1	6.91894e-19	9.82559e-15	3.44739	5.21634		Gstm1	6.13309e-37	8.7096e-33	1.54333	2.91467
Per3	1.32023e-18	1.87486e-14	2.49358	5.1618		Mlc1	1.75202e-36	2.48804e-32	1.35176	2.55224
Slitrk2	1.8383e-18	2.61057e-14	2.43179	5.15474		Ccdc3	3.47063e-36	4.92865e-32	5.85856	58.0233
Unc13c	2.02683e-18	2.8783e-14	3.84127	5.1341		Gsta4	5.3877e-36	7.65107e-32	2.7797	6.8671
Auts2	1.31618e-17	1.86911e-13	2.36011	5.11703		Ppia	2.82082e-35	4.00584e-31	1.43944	2.71216
Tsc22d3	6.53578e-17	9.28146e-13	1.80836	5.09983		S100a6	3.77789e-34	5.36498e-30	2.49141	5.62327
Sgip1	9.7694e-17	1.38735e-12	2.53062	5.04591		Kcne1l	4.37219e-34	6.20895e-30	3.48373	11.1868
Kcnn2	2.0478e-16	2.90808e-12	2.10895	5.04142		Ifitm3	4.9575e-34	7.04014e-30	3.59757	12.1053
Atp13a4	4.1068e-16	5.83207e-12	2.61416	5.00964		Ldhb	1.17518e-33	1.66887e-29	1.523	2.87389
Chst1	1.48186e-15	2.10438e-11	1.47899	4.99739		Prdx1	2.25207e-33	3.19816e-29	1.68671	3.21923
Gm44257	1.93655e-15	2.75009e-11	4.19593	4.96832		Prkag2	9.79571e-33	1.39109e-28	3.06959	8.39534
Fam13c	2.42723e-15	3.4469e-11	2.46674	4.87321		Il6st	1.13989e-32	1.61876e-28	2.12273	4.35518
BC005561	4.44941e-15	6.31861e-11	2.35531	4.86307		Hmgb1	1.53284e-32	2.17678e-28	1.72165	3.29814
Slc1a4	1.01399e-14	1.43997e-10	1.92471	4.84173		Tmbim6	2.83315e-32	4.02335e-28	1.54782	2.92375
Ppp1r3g	1.82126e-14	2.58636e-10	2.38304	4.83216		Rps27	3.90734e-32	5.54882e-28	1.51273	2.85349
Klf9	2.97068e-14	4.21866e-10	1.73449	4.65481		Tst	6.79086e-32	9.6437e-28	1.62165	3.07726
Tia1	4.20198e-14	5.96724e-10	1.77709	4.62198		Cd9	1.19197e-31	1.69272e-27	1.83244	3.56139
C1qa	4.39142e-14	6.23625e-10	4.84169	4.61396		Cox4i1	1.51553e-31	2.15221e-27	1.38527	2.6122
Ranbp3l	4.94094e-14	7.01663e-10	4.58519	4.573		Emb	2.37536e-31	3.37325e-27	7.60846	195.152
Arglu1	9.4132e-14	1.33677e-09	1.44651	4.55605		Rpl41	6.30437e-31	8.95284e-27	1.47917	2.78789
Pde10a	1.92705e-13	2.73661e-09	3.05963	4.54533		Pebp1	7.4302e-31	1.05516e-26	1.67368	3.19026
Ddhd1	2.03632e-13	2.89178e-09	1.68015	4.49743		Phgdh	1.3091e-30	1.85905e-26	1.6675	3.17665
Dock4	3.32507e-13	4.72193e-09	1.99956	4.45819		Il11ra1	1.79155e-30	2.54418e-26	2.44188	5.4335
Cd47	3.89971e-13	5.53798e-09	1.80557	4.37942		Plec	1.28738e-29	1.82821e-25	2.78857	6.90944
Spag9	5.24259e-13	7.445e-09	1.33639	4.37471		Marcks	1.82442e-29	2.59086e-25	2.07807	4.22243
Ctss	1.09989e-12	1.56196e-08	5.52111	4.3612		Rcn2	3.37868e-29	4.79806e-25	1.39485	2.62962
Abhd3	1.98018e-12	2.81206e-08	1.60048	4.3544		Selenom	3.8348e-29	5.4458e-25	1.88228	3.68657
Cuedc1	1.99137e-12	2.82795e-08	2.32118	4.33991		Rpl11	4.35754e-29	6.18815e-25	1.43246	2.69906
Ccnl2	5.135e-12	7.29221e-08	1.58092	4.31643		Tuba1a	6.36009e-29	9.03196e-25	1.8655	3.64393
Grid2	7.07052e-12	1.00408e-07	3.9706	4.31378		Rps9	8.87024e-29	1.25966e-24	1.39468	2.6293
Sema4b	1.29384e-11	1.83739e-07	2.3659	4.24901		Tnfrsf21	1.01463e-28	1.44088e-24	2.31159	4.96431
Usp53	1.32657e-11	1.88386e-07	1.89961	4.22076		H1fx	1.57741e-28	2.24008e-24	3.61082	12.217
D030055H07Rik	1.59366e-11	2.26316e-07	7.28147	4.19461		Ccdc74a	1.75004e-28	2.48524e-24	2.9113	7.52295
Baalc	2.01849e-11	2.86645e-07	1.31804	4.1925		Tagln3	2.1553e-28	3.06074e-24	1.46506	2.76075
C1qc	2.58709e-11	3.67392e-07	4.50801	4.19085		Phyhipl	3.27683e-28	4.65342e-24	1.60663	3.04539
C1qb	4.18111e-11	5.9376e-07	2.88613	4.18801		Calm3	4.70238e-28	6.67785e-24	1.78641	3.44956
Pnn	6.69436e-11	9.50666e-07	1.40017	4.12232		mt-Nd5	9.61705e-28	1.36572e-23	1.34243	2.53578
Pcdh10	7.18886e-11	1.02089e-06	1.69616	4.02194		Cnp	1.57872e-27	2.24194e-23	2.10586	4.30453
Mir124-2hg	8.04437e-11	1.14238e-06	1.97169	4.01722		Canx	1.74251e-27	2.47454e-23	1.69657	3.24129
Apln	8.26343e-11	1.17349e-06	2.11766	4.01693		Hist2h2aa1	5.33463e-27	7.57571e-23	3.12471	8.72232
Oaf	9.09755e-11	1.29194e-06	1.31013	4.00524		Tnc	5.48148e-27	7.78425e-23	2.44851	5.45852
Ccdc141	1.01962e-10	1.44797e-06	2.40821	3.99877		Marcksl1	1.16652e-26	1.65657e-22	2.19877	4.59087
Pmp22	1.16036e-10	1.64783e-06	1.36882	3.98704		Grin3a	1.38865e-26	1.97203e-22	1.56759	2.9641
Gm11627	1.17126e-10	1.6633e-06	1.82463	3.97523		Bex3	2.14549e-26	3.04681e-22	2.25018	4.75743
Ccdc50	1.30611e-10	1.85481e-06	1.92675	3.96295		Fgfbp3	3.11194e-26	4.41927e-22	2.22339	4.66988
Sema4a	2.14701e-10	3.04897e-06	2.12919	3.95132		Ndn	6.85128e-26	9.7295e-22	2.20684	4.61664
Tnik	2.52684e-10	3.58837e-06	1.59338	3.9419		Ablim2	8.88577e-26	1.26187e-21	4.56359	23.647
Eps8	2.99507e-10	4.2533e-06	2.15646	3.94125		Alyref	3.14142e-25	4.46113e-21	2.93772	7.66197
Grk3	4.10282e-10	5.82642e-06	1.4947	3.93433		Rdh5	4.05323e-25	5.75599e-21	1.6732	3.18922
Pabpn1	4.65114e-10	6.60508e-06	1.72433	3.92227		Shisa8	4.93303e-25	7.0054e-21	4.05134	16.5796
Rmst	4.85951e-10	6.901e-06	2.18439	3.86792		Gadd45g	7.02086e-25	9.97032e-21	1.82839	3.55141
Tnrc6a	6.40075e-10	9.0897e-06	1.49813	3.85513		Ptms	1.2435e-24	1.7659e-20	1.4769	2.78351
Tmcc1	8.01166e-10	1.13774e-05	1.53695	3.81643		Ifitm2	2.59789e-24	3.68926e-20	2.56781	5.92911
Nrarp	8.15197e-10	1.15766e-05	2.27267	3.81268		Plat	3.01265e-24	4.27827e-20	3.14269	8.83171
Olig2	8.42644e-10	1.19664e-05	5.03783	3.80197		Ctnnbip1	3.17356e-24	4.50677e-20	2.06777	4.19239
Itih3	8.48839e-10	1.20544e-05	2.35045	3.79662		Swi5	3.79792e-24	5.39342e-20	1.73944	3.33906
Itgav	9.70544e-10	1.37827e-05	2.19314	3.79026		Nqo1	3.94441e-24	5.60145e-20	2.98969	7.94303
Dio2	1.04603e-09	1.48546e-05	1.32443	3.77497		Prdx2	4.67244e-24	6.63533e-20	1.53403	2.89593
Pcdh9	1.16846e-09	1.65934e-05	1.99532	3.75096		Fam19a5	5.3529e-24	7.60165e-20	1.90138	3.73569
Pitpnc1	1.17268e-09	1.66532e-05	1.73193	3.74979		Rps18	5.98762e-24	8.50302e-20	1.5092	2.84653
Ptchd4	1.25309e-09	1.77951e-05	2.6543	3.73564		Rpl3	1.86295e-23	2.64558e-19	1.63152	3.09839
Lfng	1.73375e-09	2.4621e-05	1.38966	3.73112		Naca	3.17797e-23	4.51303e-19	1.50115	2.83069
Abhd14b	1.8992e-09	2.69705e-05	2.27552	3.71868		Crip2	4.5348e-23	6.43986e-19	1.47947	2.78846
Plcb1	1.98093e-09	2.81313e-05	2.68607	3.66063		Atoh8	1.30809e-22	1.85762e-18	3.54994	11.7122
Gm12166	2.19193e-09	3.11276e-05	4.76728	3.63862		Grcc10	1.32924e-22	1.88765e-18	1.882	3.68587
Rab34	2.39176e-09	3.39654e-05	1.65651	3.61391		Gclm	1.33083e-22	1.88991e-18	1.68309	3.21116
Ddx17	2.77784e-09	3.94481e-05	1.54685	3.57823		Rpl18a	1.35423e-22	1.92314e-18	1.33186	2.51727
Irak2	3.06714e-09	4.35565e-05	2.10984	3.56715		Ralgps2	1.61442e-22	2.29263e-18	2.20813	4.62076
Il33	3.21403e-09	4.56424e-05	2.62424	3.54217		Fis1	2.60412e-22	3.69811e-18	1.7104	3.27251
Arhgap31	4.285e-09	6.08512e-05	3.43004	3.516		Park7	3.3444e-22	4.74939e-18	1.62169	3.07736
Mpped2	4.34032e-09	6.16369e-05	3.76955	3.51522		Ppp1r1a	1.34382e-21	1.90836e-17	1.96985	3.91728
Prelp	4.56004e-09	6.47572e-05	2.04346	3.50762		Ybx1	1.93136e-21	2.74273e-17	1.7337	3.32579
Abr	4.6403e-09	6.58969e-05	1.30701	3.50244		Slc14a1	2.86708e-21	4.07154e-17	1.78627	3.44922
Cyr61	4.71151e-09	6.69082e-05	3.41252	3.49566		Acot1	3.9512e-21	5.6111e-17	1.99442	3.98457
Ndufaf4	5.66431e-09	8.04389e-05	1.86339	3.47492		Lxn	4.17627e-21	5.93072e-17	1.53748	2.90286
Chd9	6.47635e-09	9.19707e-05	1.57097	3.42734		Robo2	5.2538e-21	7.46092e-17	2.82993	7.11038
Igsf21	6.96606e-09	9.8925e-05	4.24453	3.42195		Tceal9	5.91214e-21	8.39583e-17	2.65352	6.29201
Abcb9	7.54598e-09	0.00010716	2.28487	3.41797		Rpl38	6.14067e-21	8.72037e-17	1.30848	2.47681
Acat3	7.82893e-09	0.000111179	1.90681	3.40425		S100a10	6.75477e-21	9.59245e-17	3.56979	11.8745
Tcf7l2	9.21303e-09	0.000130834	2.33383	3.39821		Gpx4	6.76653e-21	9.60915e-17	1.45854	2.74829
Kirrel2	1.14879e-08	0.000163139	3.15411	3.37849		Rps19	6.86843e-21	9.75386e-17	1.41008	2.65751
Hlf	1.72954e-08	0.000245612	3.05444	3.32761		Ascl1	1.01531e-20	1.44185e-16	5.32673	40.1335
Entpd2	1.73823e-08	0.000246846	1.6242	3.32173		Inpp5j	1.19809e-20	1.7014e-16	3.82011	14.1243
Vsir	1.86434e-08	0.000264755	2.06781	3.30426		Rplp0	1.45038e-20	2.05968e-16	1.39238	2.62512
Nfat5	2.09446e-08	0.000297434	1.76477	3.29382		A2m	1.56363e-20	2.22051e-16	4.0111	16.1236
Klhdc7a	2.76714e-08	0.000392961	3.22663	3.29201		Cd44	1.88351e-20	2.67477e-16	2.18508	4.54753
Pcdh1	2.97733e-08	0.000422811	2.94666	3.25423		Arl3	1.95154e-20	2.77138e-16	1.58283	2.99557
Omg	3.60877e-08	0.000512482	1.45025	3.24037		Hsp90aa1	1.9956e-20	2.83395e-16	1.37859	2.60014
AC149090.1	3.928e-08	0.000557815	1.99104	3.2283		Rps16	2.31858e-20	3.29261e-16	1.35962	2.56617
Gpcpd1	3.99432e-08	0.000567233	1.77482	3.20461		Rps5	2.51026e-20	3.56482e-16	1.35778	2.5629
Gas1	4.62401e-08	0.000656655	1.83477	3.20407		Prune2	2.81466e-20	3.99711e-16	2.62945	6.18789
Folh1	4.87103e-08	0.000691735	3.43206	3.19658		Btbd3	2.90626e-20	4.12719e-16	2.00124	4.00343
Zcchc7	5.05664e-08	0.000718094	1.65095	3.15252		Man1c1	4.30566e-20	6.11446e-16	2.41456	5.33158
Fzd9	5.71031e-08	0.000810922	1.52554	3.14575		Rdx	4.96485e-20	7.05058e-16	1.33937	2.5304
Cyp4f15	5.79694e-08	0.000823223	1.54069	3.14039		Plekhb1	6.33818e-20	9.00085e-16	1.61409	3.06117
C030037D09Rik	7.69521e-08	0.0010928	1.81049	3.14002		Rps4x	6.76351e-20	9.60486e-16	1.33248	2.51835
Prex1	9.94476e-08	0.00141226	1.37579	3.08395		Ggta1	7.19518e-20	1.02179e-15	3.98253	15.8074
Tiparp	1.05282e-07	0.00149511	1.85356	3.0827		Aldh7a1	7.9106e-20	1.12338e-15	1.54036	2.90867
P3h3	1.46331e-07	0.00207805	2.63475	3.06709		Pfn1	9.84945e-20	1.39872e-15	1.50892	2.84598
AI480526	1.58782e-07	0.00225486	2.06724	3.05153		Atpif1	1.06421e-19	1.51129e-15	1.48223	2.7938
Swt1	1.6905e-07	0.00240068	1.97612	3.03657		Bmpr1a	2.01652e-19	2.86367e-15	1.76466	3.39794
Dzip1l	1.77002e-07	0.00251361	2.72268	3.03245		Bdh2	2.0826e-19	2.9575e-15	3.86279	14.5484
Syne1	1.81602e-07	0.00257893	1.54122	3.01755		Skp1a	2.10901e-19	2.995e-15	1.64957	3.13741
Gabbr2	1.93317e-07	0.0027453	2.21872	2.9916		Clic1	2.43016e-19	3.45107e-15	1.96526	3.90484
Lgr4	1.9555e-07	0.00277701	2.00789	2.99059		Dad1	2.56788e-19	3.64665e-15	1.37445	2.59268
Slc35a3	2.02356e-07	0.00287366	3.55076	2.97105		Nuf2	3.33683e-19	4.73863e-15	4.78151	27.5029
Por	2.08764e-07	0.00296466	1.71976	2.95395		Scd1	3.57949e-19	5.08323e-15	1.71204	3.27624
Gpr146	2.2576e-07	0.00320602	1.67653	2.92596		Pkp4	3.77933e-19	5.36703e-15	2.90828	7.50724
Cpeb4	2.46984e-07	0.00350741	1.40934	2.92178		Elob	4.16561e-19	5.91558e-15	1.32824	2.51096
Lrrc8c	2.62425e-07	0.0037267	2.43593	2.9104		Anp32e	5.19787e-19	7.38149e-15	1.9156	3.7727
Cdh10	3.09675e-07	0.00439769	2.12247	2.90933		Hcfc1r1	5.48091e-19	7.78345e-15	1.48877	2.80649
Agl	3.27279e-07	0.00464769	1.45493	2.90181		Prdx4	5.78145e-19	8.21023e-15	1.94217	3.84283
Hmgcr	3.40106e-07	0.00482984	1.70232	2.87895		S100a1	7.65082e-19	1.08649e-14	1.48471	2.79861
Phactr3	3.46721e-07	0.00492379	1.83925	2.8693		Pink1	1.14852e-18	1.63101e-14	1.75854	3.38355
Hivep3	3.54398e-07	0.00503281	1.60953	2.82476		Rpl26	1.38318e-18	1.96425e-14	1.33545	2.52354
Chrdl1	4.20203e-07	0.0059673	1.45528	2.81806		Rpl35	1.41666e-18	2.01181e-14	1.33014	2.51427
Pcdh7	5.43917e-07	0.00772416	1.87209	2.81619		Sema3b	1.44759e-18	2.05572e-14	6.39782	84.3208
Etv4	5.69252e-07	0.00808395	1.47283	2.79107		Slc36a2	1.566e-18	2.22388e-14	4.32383	20.0264
Slc13a3	6.49759e-07	0.00922722	2.12473	2.78753		Msx2	2.18028e-18	3.09622e-14	3.27379	9.67181
Mast4	7.7934e-07	0.0110674	1.9223	2.77566		Them4	2.33704e-18	3.31883e-14	2.47218	5.5488
Crot	7.81285e-07	0.011095	1.43379	2.75696		Smad6	3.44052e-18	4.88588e-14	3.50938	11.3875
Hnrnpdl	8.28074e-07	0.0117595	1.41378	2.7421		Capzb	3.97338e-18	5.6426e-14	1.48847	2.80592
Fry	8.30174e-07	0.0117893	2.06854	2.74143		Sdcbp	4.06322e-18	5.77018e-14	1.62911	3.09322
Stx16	8.72697e-07	0.0123932	1.81361	2.73255		2024-09-03	4.46295e-18	6.33784e-14	2.60086	6.06649
Aifm3	1.02775e-06	0.0145951	1.6534	2.72711		Gstp1	7.4561e-18	1.05884e-13	1.72449	3.30464
Nat8f1	1.03508e-06	0.0146992	1.42158	2.72549		Rpl29	9.32571e-18	1.32434e-13	1.69729	3.24291
Ampd2	1.52316e-06	0.0216304	2.33512	2.70155		Morn2	9.35974e-18	1.32918e-13	2.13969	4.40667
Spry2	1.68656e-06	0.0239508	1.60244	2.67878		Fkbp9	1.01053e-17	1.43505e-13	1.855	3.61751
Nphp3	1.77337e-06	0.0251836	1.98233	2.66435		Mapk3	1.03224e-17	1.46589e-13	1.71312	3.27868
Slc25a42	2.01353e-06	0.0285941	2.08713	2.65615		Etfa	1.60251e-17	2.27573e-13	1.55759	2.94363
Rab24	2.10616e-06	0.0299096	1.30309	2.63932		Reln	1.63888e-17	2.32737e-13	4.82108	28.2677
Thap2	2.3917e-06	0.0339645	1.98657	2.62017		Fzd3	1.67581e-17	2.37982e-13	2.61666	6.13329
Trim8	2.42817e-06	0.0344825	1.91647	2.59511		Slc6a8	1.98941e-17	2.82516e-13	1.47575	2.78128
Dhx30	2.57855e-06	0.036618	1.56264	2.58259		Gpx8	2.71924e-17	3.86159e-13	1.41768	2.67155
Nktr	2.7674e-06	0.0392999	1.46308	2.52519		Zcchc18	3.02385e-17	4.29417e-13	1.53221	2.89228
Smim3	2.90412e-06	0.0412414	2.18778	2.50434		Eif3f	3.88965e-17	5.52369e-13	1.57905	2.98773
Krit1	3.08747e-06	0.0438452	1.79698	2.49327		Mettl9	4.44702e-17	6.31521e-13	1.9196	3.78319
Hip1	3.18167e-06	0.0451829	2.20601	2.47965		Capns1	4.63444e-17	6.58136e-13	1.5323	2.89247
Hsd11b1	3.41146e-06	0.0484461	1.48082	2.47428		Tprgl	5.35299e-17	7.60179e-13	1.54799	2.9241
						Fdps	5.44268e-17	7.72914e-13	1.44327	2.71937
						Cavin3	7.77911e-17	1.10471e-12	1.57843	2.98645
						Psmb3	1.02138e-16	1.45046e-12	1.42864	2.69194
						Fxyd7	1.1687e-16	1.65967e-12	3.73167	13.2845
						Eif3k	1.49575e-16	2.12411e-12	1.61828	3.0701
						Cetn2	1.61776e-16	2.29738e-12	2.43401	5.40393
						Anxa5	1.6851e-16	2.39301e-12	1.35071	2.55038
						Aebp1	1.74e-16	2.47098e-12	4.83674	28.5761
						Phyh	1.83831e-16	2.61058e-12	1.45041	2.73287
						Oxct1	3.59307e-16	5.10252e-12	1.40209	2.64285
						Tspan6	4.08535e-16	5.80161e-12	2.16898	4.49707
						Taldo1	6.58838e-16	9.35616e-12	1.31295	2.48449
						Pfdn5	9.0427e-16	1.28415e-11	1.3905	2.62169
						Commd1	1.05994e-15	1.50522e-11	1.82213	3.53604
						Cyb5r3	1.65496e-15	2.35021e-11	3.1399	8.81463
						Eya4	1.98569e-15	2.81987e-11	3.28614	9.75499
						Tab2	2.03311e-15	2.88723e-11	1.54187	2.91172
						Erh	2.1037e-15	2.98746e-11	1.56864	2.96625
						Tceal8	2.21174e-15	3.14089e-11	1.45561	2.74272
						Rlbp1	2.3328e-15	3.31282e-11	1.41938	2.6747
						Sorbs2	2.94502e-15	4.18222e-11	1.50679	2.84177
						Chchd6	3.02446e-15	4.29503e-11	2.31916	4.9904
						1810037I17Rik	3.72824e-15	5.29448e-11	1.47363	2.77719
						Psma7	3.9719e-15	5.6405e-11	1.47665	2.78302
						App	4.15979e-15	5.90732e-11	1.36071	2.56812
						Ddx3y	4.16344e-15	5.91251e-11	3.02608	8.14595
						Cuedc2	4.75141e-15	6.74748e-11	1.51125	2.85056
						Bex2	5.01795e-15	7.12599e-11	2.9435	7.69276
						Fkbp3	6.98173e-15	9.91475e-11	1.44667	2.72579
						Cadps	9.19267e-15	1.30545e-10	2.48556	5.6005
						B9d1	1.06837e-14	1.5172e-10	1.42098	2.67768
						Apoc1	1.13048e-14	1.60539e-10	3.5468	11.6867
						Eepd1	1.31207e-14	1.86328e-10	2.37888	5.20134
						Hspd1	1.35669e-14	1.92664e-10	1.38772	2.61665
						Gng11	1.53965e-14	2.18646e-10	2.1429	4.4165
						Nudc	1.60152e-14	2.27432e-10	1.43125	2.69681
						Crip1	1.82609e-14	2.59323e-10	2.06396	4.18133
						Tmem158	2.21845e-14	3.15043e-10	3.32202	10.0006
						Actn1	2.71323e-14	3.85306e-10	3.26803	9.63329
						Hmgcs2	2.71406e-14	3.85423e-10	3.92213	15.1592
						Lrrn1	2.72447e-14	3.86902e-10	2.31639	4.98084
						Romo1	3.60889e-14	5.12498e-10	1.40425	2.64681
						Fbln1	3.95406e-14	5.61516e-10	1.7908	3.46006
						Gm10036	4.21173e-14	5.98108e-10	4.27146	19.3125
						Cfap36	5.24565e-14	7.44935e-10	1.64601	3.12967
						Hey1	9.23812e-14	1.31191e-09	1.83382	3.5648
						Rsph9	1.26918e-13	1.80236e-09	1.73677	3.33289
						Sema6a	1.41814e-13	2.0139e-09	1.48237	2.79408
						Cnpy2	1.60905e-13	2.28501e-09	1.40448	2.64723
						Serpinb1a	1.96229e-13	2.78665e-09	2.88273	7.37545
						Plekhb2	3.13454e-13	4.45135e-09	2.06665	4.18914
						Tubb4b	3.21017e-13	4.55876e-09	1.30394	2.46902
						Tnr	3.26186e-13	4.63217e-09	3.41567	10.6713
						Cdk5rap2	3.41663e-13	4.85196e-09	1.88324	3.68903
						Pdia4	3.5473e-13	5.03752e-09	1.46005	2.75118
						Vwa1	4.45349e-13	6.32441e-09	2.11786	4.34051
						Cbx5	6.77212e-13	9.61709e-09	1.48285	2.79501
						Mrpl13	7.0099e-13	9.95475e-09	1.8367	3.57192
						Hibadh	7.43728e-13	1.05617e-08	1.54207	2.91211
						Bckdha	9.98279e-13	1.41766e-08	1.31247	2.48367
						1110032A03Rik	1.14129e-12	1.62074e-08	2.24941	4.75488
						Ahnak	1.2192e-12	1.73138e-08	3.38255	10.4291
						Rarres1	1.4079e-12	1.99936e-08	2.06164	4.1746
						Odc1	1.48768e-12	2.11265e-08	1.98107	3.94785
						Ninj1	1.62518e-12	2.30792e-08	1.44865	2.72953
						Rspo1	1.68769e-12	2.39669e-08	3.22131	9.32633
						Stoml2	1.71748e-12	2.439e-08	1.54715	2.9224
						Mboat2	1.73748e-12	2.4674e-08	1.32682	2.50849
						Eid1	1.88638e-12	2.67885e-08	1.63075	3.09675
						BC031181	2.04386e-12	2.90248e-08	1.3029	2.46724
						Prss23	2.59548e-12	3.68585e-08	2.29654	4.91277
						Pdlim7	3.03347e-12	4.30783e-08	2.08096	4.23089
						Tspo	3.25992e-12	4.62942e-08	2.00114	4.00317
						Rnf187	3.28341e-12	4.66278e-08	1.30871	2.47721
						Psma6	3.46575e-12	4.92172e-08	1.50484	2.83793
						Tmem106c	3.76132e-12	5.34145e-08	1.8419	3.58482
						Zfp704	4.06915e-12	5.7786e-08	2.29729	4.91534
						Fcgrt	4.14638e-12	5.88828e-08	1.31026	2.47986
						Stk25	5.23878e-12	7.43958e-08	2.02669	4.07469
						Nudt19	5.38673e-12	7.6497e-08	1.33025	2.51447
						Scrn1	8.83506e-12	1.25467e-07	3.09394	8.53827
						Snhg18	1.13075e-11	1.60578e-07	1.90541	3.74615
						Sft2d1	1.24619e-11	1.76971e-07	1.82753	3.5493
						Lysmd2	1.25031e-11	1.77557e-07	1.30613	2.47277
						Eif3h	1.27816e-11	1.81512e-07	1.4204	2.67659
						Rtn1	1.37913e-11	1.9585e-07	1.85804	3.62514
						Nsg2	1.50485e-11	2.13704e-07	2.81573	7.04076
						Atp1a1	1.6657e-11	2.36546e-07	2.43785	5.41834
						Nr2f2	1.71489e-11	2.43531e-07	2.25923	4.78734
						Eif3j2	2.06739e-11	2.9359e-07	1.35733	2.56211
						Cryzl2	2.27819e-11	3.23525e-07	1.89718	3.72485
						Hist1h4h	2.40401e-11	3.41393e-07	1.65386	3.14674
						Kif1bp	2.44261e-11	3.46875e-07	1.44269	2.71828
						Evi5	2.95833e-11	4.20113e-07	1.45112	2.73421
						Mvb12b	3.35113e-11	4.75895e-07	1.40171	2.64215
						Ormdl3	3.90796e-11	5.54969e-07	1.4868	2.80267
						Miat	4.00005e-11	5.68047e-07	3.39302	10.5051
						Pth1r	4.46908e-11	6.34654e-07	1.61203	3.05681
						Nudt2	4.70082e-11	6.67563e-07	1.5794	2.98846
						Gsn	5.16084e-11	7.32891e-07	1.51028	2.84865
						Nsmce1	5.23051e-11	7.42785e-07	1.39583	2.63141
						Cryz	5.49206e-11	7.79927e-07	2.18071	4.53375
						A330048O09Rik	5.72521e-11	8.13037e-07	1.89329	3.71481
						S100a4	5.77467e-11	8.20061e-07	3.33587	10.0971
						Gtf3c6	6.0976e-11	8.6592e-07	1.40804	2.65376
						Lsm4	8.66952e-11	1.23116e-06	1.35999	2.56683
						Itpkb	8.79631e-11	1.24916e-06	1.57687	2.98321
						Lats2	8.88875e-11	1.26229e-06	1.91669	3.77555
						Clip2	9.45894e-11	1.34326e-06	1.36334	2.57281
						Me3	9.67415e-11	1.37383e-06	2.5329	5.78736
						Tmem150c	1.22819e-10	1.74415e-06	1.9083	3.75367
						Kcnj3	1.36342e-10	1.9362e-06	1.71309	3.27863
						Aurkaip1	1.38641e-10	1.96884e-06	1.30374	2.46867
						Aspg	1.45251e-10	2.06271e-06	1.92712	3.80295
						Copb2	1.73156e-10	2.45899e-06	1.64036	3.11743
						Nsg1	1.95735e-10	2.77964e-06	1.61111	3.05486
						Apoo	2.3091e-10	3.27915e-06	1.39938	2.63788
						Klhdc8b	2.59814e-10	3.68962e-06	1.71293	3.27827
						Iqcc	2.68849e-10	3.81792e-06	1.30065	2.4634
						Usp50	3.17491e-10	4.50869e-06	1.4782	2.786
						Bag3	3.18219e-10	4.51903e-06	1.56827	2.9655
						Adamts9	3.30378e-10	4.6917e-06	1.36385	2.57372
						Taf10	3.49759e-10	4.96692e-06	1.42079	2.67733
						Gadd45b	4.25306e-10	6.03977e-06	2.19183	4.56886
						Tubb5	4.80655e-10	6.82578e-06	1.32439	2.50426
						0610010K14Rik	5.035e-10	7.1502e-06	1.44797	2.72824
						Anp32b	5.31592e-10	7.54914e-06	1.45885	2.74889
						Grb2	5.32694e-10	7.56479e-06	1.33273	2.51878
						Nhp2	6.72517e-10	9.55041e-06	1.3076	2.4753
						Krcc1	6.85085e-10	9.72889e-06	1.5287	2.88526
						Nampt	8.80994e-10	1.2511e-05	1.64438	3.12613
						BC005624	9.16237e-10	1.30115e-05	1.46293	2.75668
						Angpt1	9.80294e-10	1.39212e-05	2.63981	6.23248
						Pdgfa	1.01991e-09	1.44837e-05	1.74067	3.34189
						Galk1	1.12222e-09	1.59367e-05	2.39547	5.2615
						Fam84a	1.14968e-09	1.63266e-05	1.69936	3.24757
						Plscr4	1.26572e-09	1.79744e-05	1.85276	3.61191
						Alg14	1.28185e-09	1.82035e-05	1.58956	3.00958
						Islr	1.30697e-09	1.85602e-05	1.7279	3.31246
						Aspa	1.34651e-09	1.91218e-05	1.82503	3.54313
						Pkig	1.54129e-09	2.18878e-05	1.30712	2.47447
						Suclg2	1.64328e-09	2.33363e-05	1.30872	2.47722
						Dnajc9	1.82914e-09	2.59756e-05	1.42214	2.67983
						Ift22	2.13556e-09	3.0327e-05	1.35675	2.56108
						Chtf8	2.67116e-09	3.79331e-05	1.75694	3.37981
						H1f0	2.77974e-09	3.94751e-05	1.63309	3.10177
						Fam103a1	3.11719e-09	4.42672e-05	1.48906	2.80705
						Slc25a10	3.60966e-09	5.12608e-05	1.78242	3.44004
						Stom	6.12233e-09	8.69432e-05	2.22002	4.65899
						Pdgfd	7.19806e-09	0.00010222	2.41713	5.34107
						Ier5l	7.38802e-09	0.000104917	2.05885	4.16655
						Dynll2	7.95718e-09	0.000113	1.3021	2.46588
						Ppie	8.0366e-09	0.000114128	2.44242	5.43554
						Selenbp1	1.00444e-08	0.00014264	1.73479	3.32831
						Twf1	1.02275e-08	0.00014524	1.37918	2.6012
						Pla2g3	1.03467e-08	0.000146934	2.03712	4.10424
						Trmt112	1.03854e-08	0.000147483	1.30922	2.47808
						Slc16a1	1.95643e-08	0.000277832	1.41271	2.66236
						Dapp1	2.01233e-08	0.000285771	1.87244	3.66152
						Twf2	2.03612e-08	0.00028915	1.31996	2.49659
						Col16a1	2.15332e-08	0.000305793	1.39371	2.62754
						Cenpx	2.16227e-08	0.000307064	1.46822	2.76681
						Lyrm2	2.42153e-08	0.000343881	1.52511	2.87809
						Sh3bgrl	2.54801e-08	0.000361842	1.32519	2.50566
						Kctd5	2.64035e-08	0.000374957	1.47464	2.77915
						Enoph1	2.75868e-08	0.00039176	1.60875	3.04987
						Fam192a	2.79671e-08	0.000397161	1.41567	2.66784
						Slc16a2	2.92962e-08	0.000416036	1.92668	3.80179
						Tmie	5.45765e-08	0.000775041	1.88047	3.68194
						Szrd1	5.73983e-08	0.000815114	1.44352	2.71983
						Ap3s2	6.24969e-08	0.000887518	1.8141	3.5164
						2310011J03Rik	6.25817e-08	0.000888722	1.52598	2.87981
						Crls1	7.28511e-08	0.00103456	1.89278	3.71351
						Ten1	8.15823e-08	0.00115855	1.41523	2.66702
						Cald1	8.63347e-08	0.00122604	1.83373	3.56457
						Nelfe	8.91327e-08	0.00126577	1.79697	3.47489
						Pltp	1.0473e-07	0.00148727	1.96239	3.89707
						Macrod1	1.05878e-07	0.00150357	1.52827	2.88439
						BC029722	1.12494e-07	0.00159752	1.528	2.88386
						Ube2q2	1.27111e-07	0.00180511	1.37023	2.58512
						Cplx2	1.55597e-07	0.00220963	1.5937	3.01823
						St6galnac6	1.9197e-07	0.00272617	2.07648	4.21778
						Mkrn1	2.45014e-07	0.00347944	1.47549	2.78077
						2210016F16Rik	2.50977e-07	0.00356413	1.44748	2.72732
						Thap12	2.81517e-07	0.00399782	1.32929	2.51279
						Strap	2.91117e-07	0.00413415	1.34363	2.53789
						Rnf149	3.14442e-07	0.00446539	1.69699	3.24224
