# Supplementary material for: Single-Cell Approaches Define the Murine Leptomeninges: Cortical Brain Interface as a Distinct Cellular Neighborhood Composed of Neural and Non-neural Cell Types
Source: eNeuro. 2025 Aug 22;12(8):ENEURO.0046-25.2025. doi: 10.1523/ENEURO.0046-25.2025 (PMC12376965; doi:10.1523/ENEURO.0046-25.2025)
Supplement: Figure 6-2 — Genes differentially expressed in pial versus arachnoid leptomeningeal cells. Differential gene expression analysis was performed on the arachnoid and pial cell shown in Fig. 6A. Differentially expressed gene were defined as those expressed in >10% of cells in either group with a Bonferroni adjusted p-value < 0.05 (Adj. p-value) and ≥ 1.3 average log2 fold change (Avg log2FC). M = Mesenchymal Panel, B = Brain Panel. Download Figure 6-2, XLS file. [file eneuro-12-ENEURO.0046-25.2025-s014.xls]

## Sheet: Figure 6-2
Figure 6-2. Genes differentially expressed in pial versus arachnoid leptomeningeal cells. Differential gene expression analysis was performed on the arachnoid and pial cell shown in Fig. 6A. Differentially expressed gene were defined as those expressed in >10% of cells in either group with a Bonferroni adjusted p-value < 0.05 (Adj. p-value) and ≥ 1.3 average log2 fold change (Avg log2FC). M = Mes…
Cluster 4 - Arachnoid							Cluster 0 - Pial
Gene	p_val	Log2 fold-change of average expression	p_val_adj	Average Fold Change	Panels		Gene	p_val	Log2 fold-change of average expression	p_val_adj	Average Fold Change	Panels
Aifm3	4.8084e-62	4.9126	8.10792e-58	30.119			Ptn	3.38209e-93	3.39987	5.70288e-89	10.5551
Trp53i11	6.9924e-37	3.465	1.17906e-32	11.0425			Apod	2.6634e-92	2.97671	4.49102e-88	7.87187	M
Atp13a5	6.44888e-36	4.22691	1.08741e-31	18.7252			Dcn	1.29074e-83	3.35988	2.17645e-79	10.2666	B
Slc16a6	1.07569e-34	3.73384	1.81384e-30	13.3044			Itm2b	8.38778e-78	2.42003	1.41435e-73	5.35181
Trpm3	1.64298e-30	2.63384	2.77039e-26	6.20675			Igfbp2	9.67747e-75	2.8521	1.63181e-70	7.22049
Atp1a2	2.54678e-29	1.49029	4.29439e-25	2.80945			Vcam1	3.72857e-64	3.73432	6.28711e-60	13.3089
Tspan13	1.16825e-28	2.60121	1.96991e-24	6.06793			Slc3a2	3.75233e-64	2.52136	6.32717e-60	5.74124
Cpeb2	1.59355e-28	4.02853	2.68705e-24	16.3195			Gjb2	6.70413e-59	2.19086	1.13045e-54	4.56577	B,M
Hbb-bs	1.24484e-26	7.12559	2.09904e-22	139.642			Cxcl12	6.82709e-55	2.32394	1.15118e-50	5.00699	B,M
Rapgef5	1.18396e-25	3.99512	1.99639e-21	15.9459			Trf	7.01644e-53	2.96885	1.18311e-48	7.82913
Ctxn3	1.57779e-25	5.16043	2.66048e-21	35.7639			Ifitm3	7.02856e-53	2.93305	1.18516e-48	7.63723
Alcam	4.90617e-25	1.69729	8.27278e-21	3.2429			Lum	7.76173e-50	3.21288	1.30878e-45	9.272
Sh3gl3	2.8224e-24	3.97031	4.75913e-20	15.6741			Serpinf1	1.61302e-49	2.34401	2.71987e-45	5.07714
Gm43462	1.17536e-22	4.59402	1.98189e-18	24.1512			Sparc	9.68187e-49	1.98948	1.63256e-44	3.97095
Spp1	1.58285e-21	2.89004	2.669e-17	7.41293	B,M		Mdk	1.91831e-48	2.3492	3.23465e-44	5.09542
Spo11	1.35694e-20	4.29274	2.28808e-16	19.5995			Laptm4a	2.95611e-48	1.43721	4.98459e-44	2.70796
Thbd	1.69157e-20	2.54469	2.85232e-16	5.83484			Rps27	5.36476e-48	2.31702	9.04606e-44	4.98302
Slc6a1	1.79054e-20	2.30473	3.01921e-16	4.94075			Coch	8.88047e-48	4.16012	1.49743e-43	17.8781	M
Kcnt1	4.53812e-20	2.4686	7.65217e-16	5.53505			Apoe	3.17327e-47	1.80722	5.35077e-43	3.49967
Sned1	1.81207e-19	1.32191	3.05551e-15	2.49996			Ifitm2	8.56293e-46	2.74781	1.44388e-41	6.71696
Insrr	3.44415e-19	4.25052	5.80752e-15	19.0342			Cfh	3.22043e-45	1.70822	5.4303e-41	3.26756
Tmod2	1.65375e-18	2.60928	2.78855e-14	6.10199			Serinc3	5.33049e-45	2.04031	8.98827e-41	4.11333
Sphk1	2.08501e-18	2.65004	3.51575e-14	6.27683			S100a6	9.82179e-45	3.3286	1.65615e-40	10.0463
Ppp1r1a	2.87386e-18	2.96085	4.8459e-14	7.78581	B		Pltp	3.71033e-44	1.96221	6.25636e-40	3.89659
Ttc14	8.49456e-18	2.00254	1.43235e-13	4.00705			Vtn	1.75892e-43	2.14314	2.96589e-39	4.41723
Rspo2	1.1902e-17	5.66111	2.00692e-13	50.6016	B,M		Vwa1	2.49439e-43	2.61065	4.20605e-39	6.10778
Neat1	1.52519e-17	1.77722	2.57178e-13	3.42765			Flrt2	3.45813e-43	2.21906	5.8311e-39	4.65591
Car14	2.94339e-17	2.61385	4.96315e-13	6.12136			Ndnf	1.26383e-42	2.98794	2.13107e-38	7.93341	M
Slc16a11	5.90986e-17	1.96544	9.96521e-13	3.90531			Sparcl1	2.04114e-42	1.66626	3.44177e-38	3.1739
Nrbp2	1.00916e-16	3.09706	1.70164e-12	8.55673			Ifitm1	6.21309e-42	5.30802	1.04765e-37	39.6163
Slc22a8	2.15572e-16	1.9235	3.63497e-12	3.79343			Id3	6.43576e-42	2.64627	1.0852e-37	6.26045	B
Bnc2	2.29915e-16	3.36303	3.87683e-12	10.289	M		Fth1	8.06111e-42	1.82977	1.35926e-37	3.55481
Map2	2.8412e-16	3.61516	4.79084e-12	12.2539			Rps29	1.53286e-40	1.64042	2.58472e-36	3.11757
Nsa2	1.03724e-15	2.13735	1.74899e-11	4.39952			Cd81	8.46562e-40	1.46875	1.42747e-35	2.76782
Firre	1.19845e-15	2.35839	2.02083e-11	5.12797			Plat	2.87324e-39	2.01058	4.84486e-35	4.02945
Kcnq1ot1	2.16971e-15	1.50025	3.65856e-11	2.82892			Fibin	9.05742e-39	2.34642	1.52726e-34	5.08559
Ace	4.14091e-15	2.64073	6.9824e-11	6.23647			Igfbp4	1.0932e-38	2.32708	1.84336e-34	5.01789	B
Slc12a2	1.15671e-14	2.98729	1.95045e-10	7.92983			Fau	4.02581e-38	1.56329	6.78833e-34	2.95527
Clu	1.64898e-14	1.73984	2.78051e-10	3.33997			Cd63	1.72439e-37	1.38023	2.90766e-33	2.6031
Ackr3	2.58348e-14	3.87212	4.35627e-10	14.6428			Ptma	2.62278e-37	1.51061	4.42253e-33	2.84931
Snhg11	3.62528e-14	2.16335	6.11294e-10	4.47954	M		H3f3b	4.29095e-37	1.71535	7.2354e-33	3.28376
Hs3st6	1.7373e-13	5.7194	2.92944e-09	52.6878	M		Gpr182	6.2234e-37	2.17012	1.04939e-32	4.50062
Fgf1	5.40017e-13	3.76743	9.10578e-09	13.6179			Selenop	1.54145e-36	2.16034	2.59919e-32	4.47021
Glcci1	1.59028e-12	3.34752	2.68154e-08	10.179			Actb	1.88855e-36	1.829	3.18447e-32	3.55291
4632427E13Rik	2.62448e-12	1.83054	4.4254e-08	3.55671			Olfml3	2.18839e-36	2.15517	3.69006e-32	4.4542
Smoc1	2.80932e-12	1.7395	4.73708e-08	3.33919			Serping1	2.51419e-36	1.79629	4.23943e-32	3.47326
Hba-a2	3.93169e-12	6.86979	6.62961e-08	116.954			Prdx4	4.11542e-36	2.59397	6.93942e-32	6.03757
Fn1	1.7702e-11	1.5282	2.98491e-07	2.88426	B		Efemp1	3.29409e-35	1.47348	5.5545e-31	2.7769
Spint2	1.82823e-11	3.64314	3.08275e-07	12.4938			Tpt1	1.51289e-34	1.94307	2.55103e-30	3.84522
Nrp2	1.95112e-11	2.81963	3.28998e-07	7.05982	B		Rps3	1.89224e-34	1.96207	3.1907e-30	3.89621
Tmem176b	7.30028e-11	2.43804	1.23097e-06	5.41904			Glrb	2.41809e-34	1.90165	4.07739e-30	3.73641
Luc7l3	1.1096e-10	1.39642	1.87101e-06	2.63247			Mgst1	3.41449e-34	2.33917	5.7575e-30	5.0601
Sgk1	1.16151e-10	2.73542	1.95854e-06	6.65955			Rps16	5.25746e-34	2.02843	8.86514e-30	4.07961
Agt	1.16338e-10	4.42833	1.96169e-06	21.5307	B,M		Hmgb1	8.23694e-34	1.77326	1.38891e-29	3.41824
Hba-a1	1.68657e-10	6.9158	2.84389e-06	120.743			Rps27a	9.15166e-34	1.64362	1.54315e-29	3.12448
Ildr2	2.04259e-10	1.66779	3.44421e-06	3.17728			Serpine2	1.50183e-33	1.95564	2.53239e-29	3.87889
Mir99ahg	2.7268e-10	1.31339	4.59794e-06	2.48525			Cyp1b1	1.70229e-33	2.29407	2.8704e-29	4.90438	B
Slc9a2	5.9347e-10	2.26689	1.00071e-05	4.81285			Rps21	1.71391e-33	1.74466	2.88999e-29	3.35116
Nnat	6.28423e-10	1.85062	1.05965e-05	3.60656			Phlda1	2.49657e-33	2.03163	4.20972e-29	4.08868
Gpm6a	7.72306e-10	3.00319	1.30226e-05	8.01769	M		Rps3a1	2.61878e-33	1.86097	4.41578e-29	3.63252
Nudt4	1.70027e-09	1.91792	2.86699e-05	3.77878			Lamc3	4.02042e-33	1.87901	6.77923e-29	3.67822	M
Cd27	2.35072e-09	3.30873	3.96379e-05	9.9089			Rpl37	4.9721e-33	1.44992	8.38395e-29	2.73194
Cdh1	3.27221e-09	3.49036	5.5176e-05	11.2384	B,M		Rplp1	7.34892e-33	1.7832	1.23918e-28	3.44189
Paqr6	3.52176e-09	3.46467	5.9384e-05	11.04	B		Prelp	1.26009e-32	1.76434	2.12477e-28	3.39718
Thsd4	3.59687e-09	2.00679	6.06504e-05	4.01887			Cp	1.5561e-32	1.32501	2.62389e-28	2.50534
Tmem191c	5.9779e-09	1.86899	0.000100799	3.65277			Col1a1	1.62157e-32	1.37451	2.7343e-28	2.5928	B,M
Prdm6	7.4851e-09	2.75828	0.000126214	6.76587			Aldh1a1	1.66932e-32	3.12522	2.81481e-28	8.7254
Gm20559	7.49035e-09	2.55849	0.000126302	5.89093			Clec3b	1.80911e-32	3.0989	3.05052e-28	8.56764	M
H2-Q1	1.04144e-08	2.33658	0.000175608	5.05103			Rpl5	2.01079e-32	1.83056	3.3906e-28	3.55674
Vps13a	1.16244e-08	1.82486	0.000196011	3.54272			Col1a2	2.21862e-32	1.31272	3.74104e-28	2.48409
Gas5	1.43296e-08	1.46856	0.000241625	2.76745			Rpl10	3.39827e-32	1.96826	5.73016e-28	3.91295
A330023F24Rik	1.44116e-08	2.52963	0.000243008	5.77424			Rpl17	1.00739e-31	1.82579	1.69866e-27	3.54502
Ank2	1.73717e-08	1.50569	0.000292922	2.83961			Ctsl	1.11069e-31	1.40316	1.87285e-27	2.6448
Ptpru	4.24639e-08	2.68746	0.000716027	6.44177	M		AY036118	1.21684e-31	1.39434	2.05183e-27	2.62867
Gm10115	4.87506e-08	3.11595	0.000822033	8.66952			Cnpy2	1.49346e-31	1.71304	2.51828e-27	3.2785
Cd200	5.31296e-08	2.16727	0.000895872	4.49172			Uba52	1.51094e-31	2.40233	2.54775e-27	5.28657
Fgfbp1	8.29308e-08	1.41502	0.00139838	2.66664			Rcn3	1.8112e-31	1.63484	3.05404e-27	3.10553
Bmp1	8.30946e-08	2.12127	0.00140114	4.35078	M		Rpl34	3.92234e-31	1.66688	6.61385e-27	3.17527
Elmo1	9.45899e-08	3.08303	0.00159498	8.47393			Bmp2	5.2321e-31	3.16469	8.82236e-27	8.96742	M
Zfp651	1.00494e-07	2.02101	0.00169454	4.05868			Rpl13	5.59375e-31	1.36944	9.43219e-27	2.58371
Fkbp5	1.65873e-07	2.09766	0.00279695	4.28016			Ubb	1.00852e-30	1.53061	1.70057e-26	2.88908
Gm47283	1.91739e-07	1.51665	0.00323311	2.86126			Rpl26	1.01212e-30	1.80386	1.70664e-26	3.49154
Gm49708	2.15464e-07	3.13001	0.00363315	8.75441			Rps14	1.16848e-30	1.80438	1.9703e-26	3.49279
Dpp4	2.22545e-07	3.09938	0.00375256	8.57051	M		Tmem59	1.37751e-30	1.64777	2.32276e-26	3.13349
Col5a1	2.52947e-07	1.72959	0.0042652	3.31635			Rps25	2.59194e-30	2.00709	4.37054e-26	4.0197
Fam180a	2.629e-07	2.69623	0.00443302	6.48108	M		Itih5	4.29243e-30	1.46391	7.23789e-26	2.75854
4930594M22Rik-ENSMUSG00000075463	2.77317e-07	1.46577	0.00467612	2.7621			Imp3	7.03616e-30	2.11578	1.18644e-25	4.33426
4930581F22Rik	3.41245e-07	2.08944	0.00575407	4.25583			Rpl19	8.76035e-30	1.33452	1.47717e-25	2.52191
Slc2a12	4.25246e-07	2.45188	0.00717049	5.4713			Ppib	9.27441e-30	1.51524	1.56385e-25	2.85847
Chml	4.26508e-07	3.31064	0.00719177	9.92208			Rps28	1.2331e-29	1.63633	2.07925e-25	3.10874
Slc4a4	5.15311e-07	1.8149	0.00868918	3.51836			Serpinh1	1.30788e-29	1.39991	2.20535e-25	2.63885
Sema3b	6.79405e-07	1.69611	0.0114561	3.24026	M		Il6st	1.5131e-29	1.76529	2.5514e-25	3.39941
Strbp	7.63158e-07	2.27539	0.0128684	4.8413			Ctsz	2.78228e-29	1.41193	4.69149e-25	2.66093
Ptprf	8.22933e-07	2.61247	0.0138763	6.11551			Pdgfra	4.5168e-29	1.37951	7.61624e-25	2.60181	B,M
Itga10	8.79737e-07	2.49188	0.0148341	5.62509			Slc29a1	4.65384e-29	1.83852	7.8473e-25	3.57642
Cpe	9.75983e-07	1.3042	0.016457	2.46947			Cdc42	4.71636e-29	1.78424	7.95272e-25	3.44438
Senp3	1.46286e-06	1.50826	0.0246668	2.84466			Rpl35a	5.38105e-29	1.46339	9.07352e-25	2.75756
Pkp4	1.48771e-06	1.75383	0.0250858	3.37253			Bgn	5.44974e-29	1.43313	9.18936e-25	2.70031
E530011L22Rik	1.83623e-06	2.72716	0.0309625	6.6215			Mid1ip1	5.99242e-29	1.88661	1.01044e-24	3.69766
Paxbp1	2.37162e-06	1.58539	0.0399902	3.0009			Nid1	9.33002e-29	1.96867	1.57323e-24	3.91407
Gpcpd1	2.84782e-06	1.7673	0.04802	3.40416			Rpl9	1.22826e-28	1.54024	2.0711e-24	2.90843
							Rps9	1.40224e-28	1.44218	2.36446e-24	2.7173
							Txnip	1.84763e-28	2.26775	3.11547e-24	4.81572
							Cd302	2.30172e-28	1.778	3.88117e-24	3.42951
							Marcks	2.64752e-28	1.97424	4.46425e-24	3.92921
							Rpl37a	2.83432e-28	1.47654	4.77924e-24	2.7828
							Gatm	2.93975e-28	1.57251	4.957e-24	2.97422
							Rplp2	3.65869e-28	1.79738	6.16928e-24	3.47589
							Wnt4	4.16697e-28	1.32772	7.02634e-24	2.51006
							Itm2a	6.7648e-28	1.4348	1.14068e-23	2.70344
							Pdgfrl	7.34237e-28	2.16256	1.23807e-23	4.4771
							Rps15	1.23235e-27	1.74822	2.07799e-23	3.35945
							H2-D1	1.31992e-27	1.34187	2.22565e-23	2.53479
							Rps7	3.1347e-27	1.45862	5.28572e-23	2.74846
							Rpl21	3.55537e-27	1.58931	5.99506e-23	3.00906
							Rps11	3.85661e-27	1.34866	6.50302e-23	2.54676
							Rpl27a	4.55491e-27	1.33968	7.68049e-23	2.53096
							Rpl28	6.15277e-27	1.43428	1.03748e-22	2.70247
							Rpl30	6.45988e-27	1.39601	1.08927e-22	2.63173
							Rps18	1.01831e-26	1.4115	1.71708e-22	2.66013
							Zfp36l1	1.52896e-26	1.48306	2.57813e-22	2.79541
							Ctsh	2.64063e-26	1.51079	4.45263e-22	2.84966
							S100a11	5.27195e-26	1.97584	8.88957e-22	3.93358
							Pdia6	5.95092e-26	1.81288	1.00344e-21	3.51342
							Pam	6.41685e-26	1.8729	1.08201e-21	3.66269
							Calr	6.47117e-26	1.32145	1.09117e-21	2.49917
							Tnfsf12	6.61353e-26	1.77231	1.11517e-21	3.416	M
							Lpar1	7.58554e-26	1.71474	1.27907e-21	3.28236
							Rpl14	1.0108e-25	1.61857	1.7044e-21	3.07071
							Rpl23	1.34831e-25	1.41602	2.27351e-21	2.66849
							Rpl22	1.51042e-25	1.64157	2.54687e-21	3.12004
							Rps12	1.04171e-24	1.50895	1.75653e-20	2.84602
							Rps26	1.11525e-24	1.49465	1.88054e-20	2.81796
							Rpl7	1.1165e-24	1.31457	1.88263e-20	2.48728
							Il34	1.26261e-24	1.62789	2.129e-20	3.09061
							Rps23	1.54251e-24	1.31411	2.60098e-20	2.48649
							Rpl35	2.5521e-24	1.56801	4.30336e-20	2.96495
							Rpl24	4.38673e-24	1.32971	7.3969e-20	2.51352
							Tcn2	4.95278e-24	1.43867	8.35138e-20	2.7107
							Rpl23a	6.86096e-24	1.65752	1.1569e-19	3.15474
							Cpq	7.36362e-24	1.47731	1.24165e-19	2.78429
							Rbp1	8.37141e-24	1.51182	1.41159e-19	2.85169
							Selenom	9.13373e-24	1.40828	1.54013e-19	2.6542
							Myl12a	1.4809e-23	1.5412	2.4971e-19	2.91037
							Tmem45a	2.34132e-23	3.55926	3.94793e-19	11.7881
							Notum	3.19438e-23	1.52701	5.38636e-19	2.88188	B
							Ndufb11	3.69447e-23	1.40421	6.22962e-19	2.64673
							Rpl12	4.35077e-23	1.55235	7.33628e-19	2.93294
							Dad1	6.81682e-23	1.41174	1.14945e-18	2.66058
							Naca	7.98982e-23	1.42005	1.34724e-18	2.67595
							Edn3	8.75531e-23	1.33602	1.47632e-18	2.52455	M
							Arf1	9.32215e-23	1.40751	1.5719e-18	2.65279
							Fxyd1	1.23225e-22	1.33158	2.07781e-18	2.51678
							Btg1	1.75494e-22	1.53019	2.95918e-18	2.88825
							Gstp1	1.84181e-22	2.39867	3.10566e-18	5.27318
							Vstm4	2.26051e-22	1.77046	3.81167e-18	3.41162
							Dpm3	2.59238e-22	1.36058	4.37127e-18	2.56788
							Gsn	4.45942e-22	1.65805	7.51947e-18	3.15589
							Snrpf	5.41247e-22	1.42454	9.12651e-18	2.68429
							Bloc1s1	5.51859e-22	2.17439	9.30545e-18	4.51395
							Chmp4b	1.82395e-21	1.98343	3.07554e-17	3.95431
							Tmem132c	2.51639e-21	2.46991	4.24313e-17	5.54011	M
							Htra1	2.79534e-21	1.43847	4.7135e-17	2.71034
							Srgn	3.7204e-21	2.3339	6.27333e-17	5.04167
							Pkig	5.01973e-21	2.27121	8.46427e-17	4.82727
							Rps17	7.04532e-21	1.62554	1.18798e-16	3.08557
							Fkbp7	7.72835e-21	1.33749	1.30316e-16	2.52711
							H2afz	9.78023e-21	1.39906	1.64914e-16	2.6373
							Dse	9.99028e-21	1.33821	1.68456e-16	2.52837
							Kdelr3	1.11804e-20	2.53014	1.88523e-16	5.77628
							Arpc3	1.18233e-20	1.66519	1.99364e-16	3.17156
							Ubl5	1.24267e-20	1.31199	2.09539e-16	2.48284
							Tent5a	1.35114e-20	1.42852	2.27829e-16	2.6917
							S100a10	1.40799e-20	1.41218	2.37416e-16	2.66138
							Calhm5	1.6417e-20	1.62556	2.76823e-16	3.08562
							Dkk3	1.72653e-20	1.64061	2.91128e-16	3.11798	B
							Flrt3	2.35634e-20	1.61638	3.97326e-16	3.06606
							Rps15a	2.3802e-20	1.32305	4.01349e-16	2.50195
							Tmem100	2.6692e-20	2.31049	4.50081e-16	4.96051
							Bok	2.94126e-20	2.11762	4.95955e-16	4.33977
							Erh	3.3969e-20	2.52426	5.72785e-16	5.75279
							Rcn1	3.72031e-20	2.40515	6.27319e-16	5.29691
							Fbln5	3.85928e-20	1.49717	6.50751e-16	2.82289
							Csrp2	8.46654e-20	2.07725	1.42763e-15	4.22001
							Ndufa7	9.42971e-20	1.48538	1.59004e-15	2.79992
							Pros1	9.75742e-20	1.71949	1.6453e-15	3.29321
							Snu13	1.75184e-19	2.03348	2.95396e-15	4.09391
							Vamp5	2.34407e-19	1.50619	3.95257e-15	2.84059
							Psma2	2.55922e-19	1.53004	4.31535e-15	2.88794
							Rps27l	2.60462e-19	1.60747	4.39192e-15	3.04716
							Dhrs7	2.7218e-19	1.37567	4.5895e-15	2.59489
							Col4a6	3.1452e-19	1.33477	5.30344e-15	2.52235
							Tmem258	3.41017e-19	1.99431	5.75022e-15	3.98425
							Ndufa4l2	3.88371e-19	3.15862	6.54871e-15	8.92978
							Rtl8a	3.99009e-19	1.97878	6.7281e-15	3.94159
							Fgl2	4.32212e-19	1.83449	7.28796e-15	3.56646
							Polr2f	5.00008e-19	1.95799	8.43114e-15	3.88519
							Ier5	5.4576e-19	2.02816	9.2026e-15	4.07885
							Sf3b6	6.2669e-19	2.00823	1.05673e-14	4.02289
							Snrpg	7.60814e-19	1.41336	1.28288e-14	2.66357
							Adprh	9.7631e-19	1.57538	1.64625e-14	2.98015
							Lgals1	1.28245e-18	1.47579	2.16247e-14	2.78137
							Snrpd2	1.28957e-18	1.41844	2.17448e-14	2.67296
							Sfrp1	1.78195e-18	1.52611	3.00472e-14	2.88009
							Bex3	1.8745e-18	2.01626	3.16078e-14	4.04532
							Hist1h2bc	2.10178e-18	1.52946	3.54403e-14	2.88677
							Cmbl	2.14456e-18	1.59618	3.61616e-14	3.02343
							Cdkn1c	2.16794e-18	1.47517	3.65559e-14	2.78016
							Sdf4	3.7109e-18	1.3865	6.25731e-14	2.61444
							Ssr2	5.44685e-18	1.30705	9.18449e-14	2.47434
							Col3a1	1.03116e-17	1.41341	1.73874e-13	2.66366
							Gng11	1.15846e-17	2.08349	1.9534e-13	4.23831
							Bcap31	1.29089e-17	1.3204	2.17671e-13	2.49736
							Ranbp1	1.46004e-17	1.77563	2.46191e-13	3.42388
							Arl1	2.96431e-17	1.4598	4.99842e-13	2.7507
							Degs1	3.21773e-17	1.43905	5.42573e-13	2.71142
							Ndufb3	3.86472e-17	1.4098	6.51668e-13	2.65701
							Dpysl2	5.07757e-17	2.19322	8.5618e-13	4.57326
							Ccl19	7.58288e-17	1.91326	1.27863e-12	3.7666
							Otulinl	8.62469e-17	1.37536	1.4543e-12	2.59433
							Tmed3	9.19659e-17	1.32615	1.55073e-12	2.50733
							Gadd45b	9.96004e-17	1.58923	1.67946e-12	3.00888
							Banf1	1.16535e-16	2.68759	1.96501e-12	6.44236
							Plxdc2	1.34858e-16	1.41356	2.27397e-12	2.66393
							Cnpy4	1.5184e-16	3.18998	2.56033e-12	9.12598
							Tmem204	1.7196e-16	1.92733	2.89959e-12	3.8035
							Tax1bp3	1.72573e-16	2.12391	2.90992e-12	4.35872
							Sidt1	1.85632e-16	1.57801	3.13012e-12	2.98557
							C1qtnf2	2.03266e-16	1.50125	3.42747e-12	2.83087	M
							Ctsc	2.42409e-16	2.59466	4.0875e-12	6.04048
							Ech1	2.51858e-16	1.31395	4.24683e-12	2.48621
							Ifngr1	3.9953e-16	1.65289	6.73687e-12	3.14462
							M6pr	5.27239e-16	1.40399	8.8903e-12	2.64633
							Rab13	8.02508e-16	1.5111	1.35319e-11	2.85028
							Esd	8.58144e-16	1.41433	1.447e-11	2.66536
							Hspb1	8.59218e-16	1.48955	1.44881e-11	2.808
							Tril	9.36105e-16	1.43526	1.57846e-11	2.7043
							Snai1	9.37563e-16	2.1713	1.58092e-11	4.50428
							Anapc13	1.30073e-15	1.54961	2.19329e-11	2.92738
							Taf6l	1.38137e-15	3.92088	2.32927e-11	15.1461
							Polr2k	2.40662e-15	1.93271	4.05804e-11	3.81772
							Tagln2	2.85824e-15	1.8119	4.81956e-11	3.51104
							Bambi	3.14474e-15	5.21764	5.30266e-11	37.2106
							Mfap2	3.57325e-15	1.76834	6.02522e-11	3.40662
							Mageh1	3.74692e-15	2.58526	6.31805e-11	6.00123
							Col15a1	4.26944e-15	2.15431	7.19913e-11	4.45154
							Nudc	5.58764e-15	1.67456	9.42187e-11	3.19223
							Cystm1	5.93364e-15	1.37446	1.00053e-10	2.59271
							Ecm1	6.30687e-15	2.82888	1.06346e-10	7.10521
							Ndufa8	6.71598e-15	1.36605	1.13245e-10	2.57764
							Tmem37	7.57585e-15	1.57445	1.27744e-10	2.97823
							Grem2	8.94396e-15	2.14042	1.50813e-10	4.40889
							B4gat1	9.66724e-15	1.54609	1.63009e-10	2.92024
							Syf2	1.06064e-14	1.60316	1.78845e-10	3.03809
							Glipr2	1.09505e-14	2.08709	1.84648e-10	4.24891
							Smim11	1.46223e-14	1.78965	2.46561e-10	3.4573
							Ndn	1.49762e-14	1.79905	2.52529e-10	3.47992
							Ptges	1.57654e-14	1.88195	2.65836e-10	3.68573
							Arl6ip5	1.67283e-14	1.4423	2.82073e-10	2.71753
							Nkain4	1.76091e-14	1.54524	2.96925e-10	2.91853
							Manf	2.26873e-14	1.49963	3.82554e-10	2.8277
							Cldnd1	2.38264e-14	1.70176	4.01761e-10	3.25298
							Sumo3	2.5477e-14	1.30461	4.29593e-10	2.47017
							Fzd10	3.76197e-14	1.49528	6.34343e-10	2.81918
							Fos	4.24759e-14	2.19851	7.16228e-10	4.59005	B
							H2-T23	4.50626e-14	1.41158	7.59845e-10	2.66028
							Tomm5	4.56464e-14	2.02421	7.69689e-10	4.0677
							Cthrc1	5.20483e-14	1.54421	8.77638e-10	2.91644
							Junb	5.56773e-14	3.19718	9.38831e-10	9.17161
							Col4a2	6.03863e-14	1.6101	1.01823e-09	3.05272
							Bcl7c	6.99197e-14	1.38553	1.17899e-09	2.61268
							Lsr	7.96587e-14	1.38456	1.34321e-09	2.61092
							Hist3h2a	1.11567e-13	1.75314	1.88124e-09	3.37092
							Syn3	1.15066e-13	1.71762	1.94025e-09	3.28893
							Rnd3	1.39366e-13	1.31793	2.34998e-09	2.49309
							Hic1	1.5471e-13	1.34228	2.60872e-09	2.53552	M
							Cacybp	1.58884e-13	2.01541	2.6791e-09	4.04296
							1110004F10Rik	1.62028e-13	1.31027	2.73212e-09	2.47988
							Lgals3bp	1.98421e-13	1.44309	3.34578e-09	2.71902
							Psma6	2.02928e-13	1.47176	3.42178e-09	2.7736
							Cited2	2.10621e-13	1.36304	3.55149e-09	2.57226
							Rarres2	2.81203e-13	2.07265	4.74164e-09	4.2066
							Cdc42ep4	3.10434e-13	2.01166	5.23455e-09	4.03245
							Polr2i	3.13161e-13	2.23961	5.28052e-09	4.72271
							Calcrl	3.37297e-13	2.15709	5.6875e-09	4.46016
							Fundc2	4.3042e-13	1.55409	7.25774e-09	2.93647
							Nrp1	4.38612e-13	2.33899	7.39587e-09	5.05949
							Tmem159	4.58426e-13	1.70375	7.72998e-09	3.25747
							Gypc	5.09541e-13	2.28375	8.59188e-09	4.86943
							Tceal8	5.42392e-13	1.476	9.14581e-09	2.78176
							Reck	5.80211e-13	1.31022	9.78352e-09	2.4798
							Sp5	6.36844e-13	2.5014	1.07385e-08	5.66234
							Cox20	8.70441e-13	1.3615	1.46774e-08	2.56952
							Gas7	8.87143e-13	1.6472	1.4959e-08	3.13226
							Cebpb	9.29457e-13	1.47788	1.56725e-08	2.78539
							Gm26669	9.52606e-13	6.38402	1.60628e-08	83.518
							Cebpd	1.02344e-12	1.94387	1.72572e-08	3.84736
							Zcchc17	1.0365e-12	2.36828	1.74775e-08	5.16324
							Polr2e	1.09304e-12	1.43077	1.84309e-08	2.6959
							Rnaseh2c	1.35784e-12	1.40061	2.2896e-08	2.64013
							Sox9	1.92197e-12	1.6736	3.24082e-08	3.19009	M
							Coro1b	2.04886e-12	2.04663	3.4548e-08	4.13139
							Gna12	2.07292e-12	1.43677	3.49536e-08	2.70714
							Tspyl4	2.56896e-12	1.8066	4.33179e-08	3.49817
							Gpr88	2.58036e-12	3.18552	4.351e-08	9.09783
							C1qtnf1	3.12556e-12	2.22988	5.27032e-08	4.69094
							Eif3j1	3.64095e-12	1.64313	6.13938e-08	3.12343
							Bola2	4.0395e-12	1.71216	6.81141e-08	3.27651
							Sec13	4.96152e-12	1.65097	8.36611e-08	3.14046
							Gng12	5.52129e-12	1.56845	9.31e-08	2.96587	B
							Tnfrsf21	5.85751e-12	2.44948	9.87693e-08	5.46221
							Lmod1	6.02037e-12	1.30601	1.01515e-07	2.47257
							Id2	8.21707e-12	1.77922	1.38556e-07	3.43241	B
							Eng	8.90348e-12	1.7397	1.5013e-07	3.33967
							Tspyl1	8.97671e-12	1.39504	1.51365e-07	2.62997
							Rab9	9.00496e-12	1.35044	1.51842e-07	2.5499
							Prrx2	1.13757e-11	1.40666	1.91818e-07	2.65123	M
							Nid2	1.24988e-11	1.58291	2.10755e-07	2.99573
							Rab5c	1.25543e-11	1.40785	2.1169e-07	2.65342
							Dipk1a	1.32401e-11	1.43803	2.23254e-07	2.7095
							Tfam	1.62023e-11	2.64548	2.73203e-07	6.25703
							Eif3g	1.68678e-11	1.4431	2.84425e-07	2.71904
							Spin1	2.0622e-11	1.35183	3.47728e-07	2.55235
							Bola1	2.47693e-11	2.28839	4.17659e-07	4.88511
							2610001J05Rik	2.70205e-11	2.05179	4.5562e-07	4.14619
							Kazald1	2.87256e-11	2.90437	4.84372e-07	7.48692
							Ly6e	3.29864e-11	1.50589	5.56216e-07	2.84
							Mcfd2	5.50924e-11	1.7447	9.28968e-07	3.35126
							Prdx3	5.76774e-11	1.93961	9.72556e-07	3.83601
							Gm26699	6.17307e-11	2.74931	1.0409e-06	6.72394
							Snrpb2	6.25974e-11	1.64811	1.05552e-06	3.13422
							Myl9	6.63833e-11	1.7657	1.11935e-06	3.40039
							Eif4a3	6.72358e-11	1.50205	1.13373e-06	2.83246
							Arl2	6.82501e-11	1.34814	1.15083e-06	2.54583
							Sqor	7.44175e-11	1.89252	1.25483e-06	3.71283
							Ube2e1	7.91804e-11	1.51876	1.33514e-06	2.86545
							Crip1	8.06303e-11	1.4082	1.35959e-06	2.65406
							Fjx1	8.94336e-11	2.21836	1.50803e-06	4.65366
							Shisa5	9.09714e-11	1.32988	1.53396e-06	2.51382
							Lsm5	9.33698e-11	2.33406	1.5744e-06	5.04221
							Eif4e3	9.97935e-11	4.36627	1.68272e-06	20.6243
							St3gal1	1.05783e-10	1.3581	1.78371e-06	2.56347
							Pigyl	1.26656e-10	1.77057	2.13567e-06	3.41189
							Phlda3	1.84031e-10	1.54648	3.10312e-06	2.92104
							Ebf1	2.26438e-10	1.90176	3.81819e-06	3.73669
							Mfap1b	2.55447e-10	1.98027	4.30734e-06	3.94566
							1110059G10Rik	3.25717e-10	2.44413	5.49224e-06	5.44196
							Antxr2	3.48075e-10	1.51207	5.86925e-06	2.85219
							Spry1	3.56429e-10	4.51893	6.01011e-06	22.9263
							Rtl8b	4.67252e-10	1.86738	7.8788e-06	3.6487
							Rap2a	5.0095e-10	1.39489	8.44702e-06	2.62969
							Bag5	5.12609e-10	1.56554	8.64362e-06	2.95988
							Pxdc1	5.43427e-10	1.93194	9.16327e-06	3.81568
							Grhpr	6.42691e-10	2.03036	1.08371e-05	4.08505
							Marcksl1	6.4859e-10	2.40841	1.09365e-05	5.30888
							Hfe	7.01768e-10	1.60517	1.18332e-05	3.04232
							Gpx7	7.55552e-10	1.62399	1.27401e-05	3.08226
							Hspa13	8.64652e-10	1.45827	1.45798e-05	2.74779
							Lsm8	1.08895e-09	1.67129	1.8362e-05	3.18499
							Acot1	1.13864e-09	3.18803	1.91997e-05	9.11369
							Epha3	1.21924e-09	1.35553	2.05589e-05	2.5589
							Fosb	1.41479e-09	2.23483	2.38562e-05	4.70707
							Plin2	1.49609e-09	2.01995	2.5227e-05	4.05569
							Angptl4	1.71681e-09	1.5203	2.89488e-05	2.8685
							Zfp36	1.73313e-09	2.41628	2.92241e-05	5.33794
							Med28	1.94571e-09	1.39451	3.28086e-05	2.629
							Acsf2	2.08402e-09	1.75231	3.51408e-05	3.36899
							Caml	2.14038e-09	1.42276	3.6091e-05	2.68099
							Prorsd1	2.2186e-09	1.81658	3.74101e-05	3.52244
							Trappc5	2.5164e-09	2.44139	4.24316e-05	5.43166
							Tspan6	2.51679e-09	1.74802	4.24382e-05	3.35898
							Mrpl41	2.53719e-09	1.61854	4.2782e-05	3.07064
							Rab8a	2.58193e-09	2.27893	4.35364e-05	4.85319
							Mzt1	2.70028e-09	1.45718	4.55321e-05	2.74571
							Gm1673	2.72223e-09	1.47916	4.59022e-05	2.78786
							Crip2	2.80173e-09	1.58197	4.72428e-05	2.99379
							Kcnip4	2.89255e-09	5.84817	4.87742e-05	57.6068
							Ptp4a1	3.05238e-09	3.13565	5.14692e-05	8.78871
							Mrpl57	3.75414e-09	1.54388	6.33023e-05	2.91578
							Med31	3.79376e-09	1.73108	6.39704e-05	3.31977
							Mrpl14	3.84144e-09	1.41668	6.47744e-05	2.66971
							Mettl9	3.88555e-09	1.45673	6.55181e-05	2.74485
							Washc3	4.25703e-09	1.6952	7.1782e-05	3.23822
							Cdkn2c	4.3574e-09	2.25073	7.34745e-05	4.75924
							Klhl13	4.63953e-09	1.60185	7.82318e-05	3.03533
							Slc35a1	4.69726e-09	1.58361	7.92052e-05	2.9972
							Postn	4.77206e-09	2.08111	8.04665e-05	4.23133
							Hspa1a	6.13728e-09	2.45481	0.000103487	5.48242
							Coa6	6.40898e-09	1.78724	0.000108068	3.45153
							Tcp11l2	8.58774e-09	1.49736	0.000144807	2.82325
							Enpep	8.94869e-09	1.61384	0.000150893	3.06066
							Tmem140	8.98878e-09	1.71738	0.000151569	3.28839
							Ccdc152	9.13609e-09	5.60636	0.000154053	48.7172
							Ugp2	9.2532e-09	1.37413	0.000156027	2.59211
							Slco1c1	9.67696e-09	1.40625	0.000163173	2.65047
							Pop5	9.79868e-09	1.3738	0.000165225	2.59152
							Drg1	1.00971e-08	1.36798	0.000170257	2.58109
							Tagln	1.05523e-08	1.83355	0.000177934	3.56413
							Ikzf4	1.12338e-08	1.55709	0.000189425	2.9426
							Pdcl	1.16587e-08	2.01284	0.000196589	4.03577
							Rdh14	1.24576e-08	1.66983	0.00021006	3.18176
							Rpl7l1	1.39722e-08	1.46819	0.000235599	2.76675
							Rnf5	1.41631e-08	1.964	0.000238818	3.90143
							Dpysl3	1.56613e-08	1.36139	0.00026408	2.56933
							Il13ra2	1.61817e-08	6.70578	0.000272856	104.386
							2700046A07Rik	1.65105e-08	1.30346	0.0002784	2.4682
							Map2k1	1.88375e-08	1.73879	0.000317638	3.33755
							Crlf2	2.09935e-08	1.50143	0.000353992	2.83123
							Mrps31	2.1022e-08	2.46935	0.000354472	5.53796
							Lsm2	2.32335e-08	1.557	0.000391763	2.94242
							Jun	2.42242e-08	1.47902	0.000408469	2.78759
							Pyurf	2.86161e-08	3.3722	0.000482525	10.3546
							4921524J17Rik	2.91496e-08	1.93589	0.000491521	3.82613
							Mfap1a	3.02178e-08	1.61457	0.000509533	3.0622
							Mrpl49	3.27469e-08	2.66563	0.000552179	6.34506
							Cacna1g	3.30042e-08	1.34986	0.000556517	2.54888
							Rab8b	3.30335e-08	2.49576	0.000557011	5.64025
							Hmgn5	3.39176e-08	4.86764	0.000571919	29.1947
							Ndufaf3	3.41927e-08	1.53438	0.000576556	2.89665
							Arf6	3.62072e-08	1.35244	0.000610526	2.55343
							Tbx3os1	3.63923e-08	1.74858	0.000613646	3.36028
							Kctd12	3.67652e-08	1.73385	0.000619935	3.32615	B
							4632415L05Rik	3.79863e-08	5.47978	0.000640525	44.625
							Gm26526	3.79863e-08	5.34317	0.000640525	40.5932
							Ncoa4	3.93513e-08	1.75221	0.000663542	3.36873
							Lpar3	4.42694e-08	2.6401	0.00074647	6.23375
							Tusc2	4.5788e-08	1.40359	0.000772077	2.64559
							Cpm	5.43392e-08	3.49016	0.000916268	11.2368
							Asf1a	5.4401e-08	1.58225	0.000917309	2.99437
							Icosl	5.56624e-08	1.37135	0.00093858	2.58713
							Snapc1	5.8765e-08	1.50101	0.000990896	2.83041
							Arsk	5.93759e-08	1.39579	0.0010012	2.63132
							Rbms2	6.35296e-08	1.42143	0.00107124	2.6785
							Cdh11	7.40605e-08	1.47077	0.00124881	2.7717
							Slc35g2	7.8386e-08	1.63767	0.00132174	3.11164
							Smim27	9.21239e-08	1.60801	0.00155339	3.0483
							Pole3	1.07792e-07	1.90937	0.00181758	3.75645
							Cemip2	1.16802e-07	1.41241	0.00196951	2.66181
							Pex14	1.23384e-07	2.11031	0.0020805	4.31785
							Sall1	1.34749e-07	2.03063	0.00227214	4.08584	M
							Parm1	1.36989e-07	1.33382	0.00230991	2.52069	B
							Borcs8	1.38792e-07	2.09018	0.00234031	4.258
							Hist2h2aa1	1.40492e-07	1.41008	0.00236897	2.65752
							Il1r1	1.56543e-07	2.99508	0.00263964	7.97277
							Foxn2	1.70948e-07	1.55604	0.00288252	2.94045
							Vegfc	1.92325e-07	1.44276	0.00324299	2.7184
							Arfip1	1.92325e-07	1.74541	0.00324299	3.35291
							Frzb	2.32457e-07	1.61872	0.00391969	3.07102
							Alkbh7	2.58749e-07	1.74013	0.00436303	3.34065
							Sertad1	2.59063e-07	2.09964	0.00436832	4.28602
							Itgb1bp1	2.59954e-07	1.58131	0.00438334	2.99241
							Lap3	2.61384e-07	1.72277	0.00440746	3.3007
							Tbc1d10a	2.7515e-07	2.44863	0.00463959	5.45896
							Enpp3	2.87993e-07	1.86839	0.00485614	3.65125
